# Supplementary material for: Erythrocyte miRNA-92a-3p interactions with PfEMP1 as determinants of clinical malaria
Source: Funct Integr Genomics. 2023 Mar 20;23(2):93. doi: 10.1007/s10142-023-01028-w (PMC10027640; doi:10.1007/s10142-023-01028-w)
Supplement: Supplementary file 1 — ESM 1: [file 10142_2023_1028_MOESM1_ESM.xlsx]

## Sheet: Supplementary Tables
Functional & Integrative Genomics
Erythrocyte miRNA-92a-3p interactions with PfEMP1 as determinants of clinical malaria

## Sheet: S1 Table
Supplementary Table S1. List of Plasmodium genes involved during blood stage infection.
Gene	PlasmoDB ID
RESA	PF3D7_0102200
EMP3	PF3D7_0201900
KAHRP	PF3D7_0202000
EMP1	Pf3D7_0223500
EMP1	Pf3D7_0400400
RH1	Pf3D7_0402300
CyRPA	PF3D7_0423800
Rh5	PF3D7_0424100
Rh4	Pf3D7_0424200
MESA	Pf3D7_0500800
RAP2	PF3D7_0501600
Pf38	PF3D7_0508000
EMP1	Pf3D7_0617400
EMP1	Pf3D7_0632500
EMP1	Pf3D7_0632800
EMP1	Pf3D7_0711700
EMP1	Pf3D7_0712300
EBA-175	PF3D7_0731500
EMP1	Pf3D7_0800300
EMP1	Pf3D7_0808700
GAMA	PF3D7_0828800
MSP1	Pf3D7_0930300
AMA1	PF3D7_1133400
EMP1	Pf3D7_1150400
EMP1	Pf3D7_1200400
VAR2CSA	Pf3D7_1200600
EMP1	Pf3D7_1240300
EMP1	Pf3D7_1240400
EBA-140	PF3D7_1301600
RH2B	Pf3D7_1335300
RAP1	PF3D7_1410400
RON2	PF3D7_1452000

## Sheet: S2 Table
Supplementary Table S2. Potential miRNA-mRNA interactions obtained from miRanda.
miRNA	Target	Gene	Score	Energy-Kcal/Mol	Query-Aln Start	Query-Aln End	Subjetct-Aln Start	Subjetct-Aln End	Al-Len	Subject-Identity	Query-Identity	Target
hsa-miR-126-5p	PF3D7_0102200	RESA	152	-4.23	2	18	4699	4720	17	0.7059	0.8235	3'
hsa-miR-126-5p	PF3D7_0102200	RESA	157	-3.42	2	14	498	518	12	0.9167	0.9167	5'
hsa-miR-135a-5p	PF3D7_0102200	RESA	153	-9.54	2	19	1674	1697	18	0.7222	0.7778	CDS
hsa-miR-142-3p	PF3D7_0102200	RESA	153	-15.37	2	22	2569	2591	20	0.7	0.8	CDS
hsa-miR-142-5p	PF3D7_0102200	RESA	150	-9.13	2	20	4790	4811	19	0.7368	0.8421	3'
hsa-miR-143-3p	PF3D7_0102200	RESA	141	-16.09	2	18	372	392	16	0.6875	0.8125	5'
hsa-miR-182-3p	PF3D7_0102200	RESA	150	-17.77	3	19	2157	2177	16	0.8125	0.875	CDS
hsa-miR-186-5p	PF3D7_0102200	RESA	153	-6.28	2	18	1838	1859	16	0.6875	0.8125	CDS
hsa-miR-190a-5p	PF3D7_0102200	RESA	153	-15.21	2	20	1122	1145	20	0.75	0.9	5'
hsa-miR-190a-5p	PF3D7_0102200	RESA	156	-18.14	2	19	3334	3354	17	0.8235	0.9412	CDS
hsa-miR-19a-3p	PF3D7_0102200	RESA	142	-17.71	2	20	3822	3845	19	0.7895	0.8421	CDS
hsa-miR-19b-3p	PF3D7_0102200	RESA	146	-20.42	2	20	3822	3845	19	0.8421	0.8421	CDS
hsa-miR-200c-3p	PF3D7_0102200	RESA	173	-26.09	2	22	2357	2379	20	0.8	0.8	CDS
hsa-miR-221-3p	PF3D7_0102200	RESA	153	-17.28	3	22	3970	3992	19	0.7368	0.8421	CDS
hsa-miR-221-3p	PF3D7_0102200	RESA	153	-17.28	3	22	3994	4016	19	0.7368	0.8421	CDS
hsa-miR-221-3p	PF3D7_0102200	RESA	153	-17.28	3	22	4018	4040	19	0.7368	0.8421	CDS
hsa-miR-221-3p	PF3D7_0102200	RESA	153	-17.28	3	22	4042	4064	19	0.7368	0.8421	CDS
hsa-miR-221-3p	PF3D7_0102200	RESA	153	-17.28	3	22	4102	4124	19	0.7368	0.8421	CDS
hsa-miR-221-3p	PF3D7_0102200	RESA	153	-17.28	3	22	4216	4238	19	0.7368	0.8421	CDS
hsa-miR-221-3p	PF3D7_0102200	RESA	153	-17.28	3	22	4297	4319	19	0.7368	0.8421	CDS
hsa-miR-221-3p	PF3D7_0102200	RESA	153	-17.28	3	22	4366	4388	19	0.7368	0.8421	CDS
hsa-miR-301a-3p	PF3D7_0102200	RESA	153	-12.84	2	18	67	89	16	0.75	0.9375	5'
hsa-miR-301a-3p	PF3D7_0102200	RESA	162	-16.63	2	19	5299	5321	17	0.8235	0.9412	3'
hsa-miR-320a-3p	PF3D7_0102200	RESA	152	-9.94	2	13	3638	3659	11	0.9091	0.9091	CDS
hsa-miR-328-3p	PF3D7_0102200	RESA	141	-17.67	2	14	2353	2374	12	0.75	0.75	CDS
hsa-miR-33a-5p	PF3D7_0102200	RESA	152	-13.98	2	20	5184	5202	18	0.7222	0.7778	3'
hsa-miR-33a-5p	PF3D7_0102200	RESA	158	-17.25	2	19	1930	1948	17	0.8235	0.8824	CDS
hsa-miR-374a-5p	PF3D7_0102200	RESA	151	-10.61	2	21	4808	4830	20	0.65	0.75	3'
hsa-miR-382-5p	PF3D7_0102200	RESA	143	-20.28	2	21	3493	3515	20	0.65	0.8	CDS
hsa-miR-509-3p	PF3D7_0102200	RESA	141	-17.02	2	19	2291	2313	18	0.7222	0.7778	CDS
hsa-miR-509-3p	PF3D7_0102200	RESA	143	-17.72	2	17	3251	3273	16	0.6875	0.9375	CDS
hsa-miR-509-3p	PF3D7_0102200	RESA	145	-18.38	2	17	3535	3554	15	0.7333	0.8	CDS
hsa-miR-542-5p	PF3D7_0102200	RESA	145	-21.84	2	17	2768	2791	17	0.7647	0.7647	CDS
hsa-miR-548d-3p	PF3D7_0102200	RESA	155	-15.56	2	21	4587	4609	20	0.85	0.9	3'
hsa-miR-576-5p	PF3D7_0102200	RESA	154	-10.4	2	15	3582	3603	13	0.8462	0.8462	CDS
hsa-miR-579-3p	PF3D7_0102200	RESA	150	-15.75	2	21	2444	2465	19	0.7368	0.8421	CDS
hsa-miR-589-3p	PF3D7_0102200	RESA	160	-15.29	2	19	18	40	17	0.7647	0.8824	5'
hsa-miR-659-3p	PF3D7_0102200	RESA	152	-16.06	2	19	2050	2070	17	0.7059	0.8235	CDS
hsa-miR-661	PF3D7_0102200	RESA	161	-26.38	2	15	3392	3416	14	0.9286	0.9286	CDS
hsa-miR-7-5p	PF3D7_0102200	RESA	142	-17.96	2	22	2891	2914	21	0.6667	0.8095	CDS
hsa-miR-95-3p	PF3D7_0102200	RESA	148	-17.41	2	21	575	596	19	0.7368	0.8947	5'
hsa-miR-9-5p	PF3D7_0102200	RESA	149	-16.73	2	22	2210	2232	20	0.7	0.75	CDS
hsa-miR-125b-5p	PF3D7_0201900	EMP3	148	-24.44	2	21	2434	2455	19	0.7368	0.8947	CDS
hsa-miR-126-5p	PF3D7_0201900	EMP3	153	-10.59	2	19	189	210	18	0.6667	0.8333	5'
hsa-miR-126-5p	PF3D7_0201900	EMP3	159	-12.47	2	17	1854	1875	16	0.8125	0.875	CDS
hsa-miR-126-5p	PF3D7_0201900	EMP3	161	-7.57	2	18	9176	9196	16	0.75	0.875	3'
hsa-miR-135a-5p	PF3D7_0201900	EMP3	147	-17.9	2	21	3022	3048	23	0.6522	0.7826	CDS
hsa-miR-135b-5p	PF3D7_0201900	EMP3	146	-16.05	2	21	3022	3048	23	0.6957	0.7826	CDS
hsa-miR-155-5p	PF3D7_0201900	EMP3	156	-12.87	2	18	1863	1887	17	0.7647	0.8235	CDS
hsa-miR-15a-5p	PF3D7_0201900	EMP3	163	-14.44	2	20	2529	2550	18	0.7778	0.7778	CDS
hsa-miR-15b-5p	PF3D7_0201900	EMP3	155	-12.9	2	20	2529	2550	18	0.7222	0.7222	CDS
hsa-miR-16-5p	PF3D7_0201900	EMP3	158	-12.24	2	19	2529	2550	17	0.7647	0.7647	CDS
hsa-miR-186-5p	PF3D7_0201900	EMP3	157	-13.65	2	20	509	529	18	0.7778	0.9444	5'
hsa-miR-195-5p	PF3D7_0201900	EMP3	152	-11.43	2	19	2531	2550	17	0.7647	0.7647	CDS
hsa-miR-196a-5p	PF3D7_0201900	EMP3	148	-18.49	2	19	3142	3162	17	0.7647	0.8824	CDS
hsa-miR-196a-5p	PF3D7_0201900	EMP3	148	-18.49	2	19	3208	3228	17	0.7647	0.8824	CDS
hsa-miR-196a-5p	PF3D7_0201900	EMP3	145	-20.12	2	21	3077	3096	19	0.7368	0.7895	CDS
hsa-miR-196b-5p	PF3D7_0201900	EMP3	145	-20.12	2	21	3077	3096	19	0.7368	0.7895	CDS
hsa-miR-30a-3p	PF3D7_0201900	EMP3	153	-10.82	2	18	1612	1633	16	0.75	0.75	CDS
hsa-miR-30e-3p	PF3D7_0201900	EMP3	153	-10.92	2	18	1612	1633	16	0.75	0.75	CDS
hsa-miR-32-5p	PF3D7_0201900	EMP3	162	-11.19	2	19	9402	9423	17	0.7647	0.8235	3'
hsa-miR-361-5p	PF3D7_0201900	EMP3	144	-16.11	2	13	2575	2596	11	0.9091	1	CDS
hsa-miR-374a-5p	PF3D7_0201900	EMP3	150	-2.17	2	19	105	126	17	0.7059	0.7059	5'
hsa-miR-374a-5p	PF3D7_0201900	EMP3	150	-4.05	2	21	620	640	19	0.6842	0.7368	5'
hsa-miR-374a-5p	PF3D7_0201900	EMP3	167	-6.06	2	20	704	725	18	0.7778	0.8333	5'
hsa-miR-424-5p	PF3D7_0201900	EMP3	179	-18.95	2	20	2529	2550	18	0.8889	0.8889	CDS
hsa-miR-432-5p	PF3D7_0201900	EMP3	140	-18.32	2	22	1726	1745	20	0.7	0.8	CDS
hsa-miR-501-5p	PF3D7_0201900	EMP3	142	-19.89	2	20	1532	1554	19	0.6316	0.8421	CDS
hsa-miR-501-5p	PF3D7_0201900	EMP3	151	-14.6	2	21	3006	3025	20	0.75	0.75	CDS
hsa-miR-501-5p	PF3D7_0201900	EMP3	152	-16.27	2	19	1936	1956	17	0.7059	0.8235	CDS
hsa-miR-548d-3p	PF3D7_0201900	EMP3	155	-21.21	3	21	2427	2452	22	0.7727	0.8182	CDS
hsa-miR-576-5p	PF3D7_0201900	EMP3	160	-10.45	2	21	2073	2094	19	0.7368	0.7368	CDS
hsa-miR-576-5p	PF3D7_0201900	EMP3	166	-16.68	2	21	2409	2433	22	0.7727	0.8182	CDS
hsa-miR-580-3p	PF3D7_0201900	EMP3	150	-9.72	2	20	213	235	19	0.7368	0.8421	5'
hsa-miR-580-3p	PF3D7_0201900	EMP3	151	-9.13	2	21	900	922	20	0.7	0.85	5'
hsa-miR-659-3p	PF3D7_0201900	EMP3	140	-26.2	2	21	1547	1565	19	0.6842	0.7895	CDS
hsa-miR-95-3p	PF3D7_0201900	EMP3	150	-13.86	2	19	3602	3623	17	0.6471	0.7647	CDS
hsa-miR-95-3p	PF3D7_0201900	EMP3	154	-14.75	2	19	3339	3359	18	0.7778	0.8333	CDS
hsa-miR-95-3p	PF3D7_0201900	EMP3	154	-14.75	2	19	3405	3425	18	0.7778	0.8333	CDS
hsa-miR-95-3p	PF3D7_0201900	EMP3	154	-14.75	2	19	3537	3557	18	0.7778	0.8333	CDS
hsa-miR-9-5p	PF3D7_0201900	EMP3	142	-19.91	2	22	3632	3652	20	0.7	0.75	CDS
hsa-miR-99a-5p	PF3D7_0201900	EMP3	140	-15.37	2	9	6297	6318	7	1	1	CDS
hsa-miR-99b-5p	PF3D7_0201900	EMP3	140	-15.21	2	9	5400	5421	7	1	1	CDS
hsa-miR-99b-5p	PF3D7_0201900	EMP3	140	-15.21	2	9	5517	5538	7	1	1	CDS
hsa-miR-99b-5p	PF3D7_0201900	EMP3	140	-15.21	2	9	6024	6045	7	1	1	CDS
hsa-miR-99b-5p	PF3D7_0201900	EMP3	140	-15.21	2	9	6336	6357	7	1	1	CDS
hsa-miR-99b-5p	PF3D7_0201900	EMP3	140	-15.21	2	9	6648	6669	7	1	1	CDS
hsa-miR-99b-5p	PF3D7_0201900	EMP3	140	-15.21	2	9	7272	7293	7	1	1	CDS
hsa-miR-99b-5p	PF3D7_0201900	EMP3	140	-15.21	2	9	7818	7839	7	1	1	CDS
hsa-miR-99b-5p	PF3D7_0201900	EMP3	140	-15.21	2	9	8208	8229	7	1	1	CDS
hsa-miR-103a-3p	PF3D7_0202000	KAHRP	150	-15.2	2	19	2722	2744	17	0.7059	0.7059	CDS
hsa-miR-107	PF3D7_0202000	KAHRP	150	-14.89	2	19	2722	2744	17	0.7059	0.7059	CDS
hsa-miR-127-3p	PF3D7_0202000	KAHRP	152	-20.13	2	13	979	1000	11	0.9091	0.9091	CDS
hsa-miR-142-3p	PF3D7_0202000	KAHRP	147	-15.17	2	20	2614	2636	18	0.7778	0.8889	CDS
hsa-miR-142-3p	PF3D7_0202000	KAHRP	147	-15.17	2	20	2644	2666	18	0.7778	0.8889	CDS
hsa-miR-15a-5p	PF3D7_0202000	KAHRP	160	-19.22	2	21	2361	2382	19	0.6842	0.7895	CDS
hsa-miR-15a-5p	PF3D7_0202000	KAHRP	164	-19.83	2	21	2454	2475	19	0.7368	0.7895	CDS
hsa-miR-15b-5p	PF3D7_0202000	KAHRP	164	-17.77	2	21	2361	2382	19	0.7368	0.7895	CDS
hsa-miR-15b-5p	PF3D7_0202000	KAHRP	168	-19.55	2	21	2454	2475	19	0.7895	0.7895	CDS
hsa-miR-16-5p	PF3D7_0202000	KAHRP	151	-18.32	2	12	2454	2475	10	0.9	1	CDS
hsa-miR-17-3p	PF3D7_0202000	KAHRP	140	-17.09	3	19	959	983	19	0.7895	0.7895	CDS
hsa-miR-17-3p	PF3D7_0202000	KAHRP	152	-17.65	2	21	2653	2671	19	0.6842	0.7895	CDS
hsa-miR-190a-5p	PF3D7_0202000	KAHRP	151	-9.97	2	21	581	603	20	0.7	0.85	5'
hsa-miR-190a-5p	PF3D7_0202000	KAHRP	170	-14.2	2	19	34	55	17	0.8235	0.8824	5'
hsa-miR-195-5p	PF3D7_0202000	KAHRP	150	-16.86	2	11	2455	2475	9	1	1	CDS
hsa-miR-199a-3p	PF3D7_0202000	KAHRP	153	-16.27	2	21	2614	2638	22	0.7273	0.7727	CDS
hsa-miR-199a-3p	PF3D7_0202000	KAHRP	153	-17.43	2	21	2644	2668	22	0.7273	0.7727	CDS
hsa-miR-218-5p	PF3D7_0202000	KAHRP	153	-16.68	2	14	2763	2783	12	0.8333	0.9167	CDS
hsa-miR-218-5p	PF3D7_0202000	KAHRP	170	-23.93	2	20	1169	1190	19	0.8421	0.8421	CDS
hsa-miR-223-3p	PF3D7_0202000	KAHRP	152	-15.5	2	13	2403	2424	11	0.9091	0.9091	CDS
hsa-miR-29a-3p	PF3D7_0202000	KAHRP	147	-15.66	3	21	1856	1878	19	0.7895	0.7895	CDS
hsa-miR-29a-3p	PF3D7_0202000	KAHRP	157	-16.9	2	20	1777	1797	18	0.7222	0.8333	CDS
hsa-miR-29c-3p	PF3D7_0202000	KAHRP	147	-15.66	3	21	1856	1878	19	0.7895	0.7895	CDS
hsa-miR-29c-3p	PF3D7_0202000	KAHRP	162	-16.9	2	18	1778	1797	16	0.875	0.875	CDS
hsa-miR-30a-3p	PF3D7_0202000	KAHRP	140	-18.71	2	20	2622	2641	18	0.6667	0.8333	CDS
hsa-miR-374a-5p	PF3D7_0202000	KAHRP	153	-4.25	2	21	372	391	19	0.6842	0.7895	5'
hsa-miR-374a-5p	PF3D7_0202000	KAHRP	153	-5.05	2	21	684	703	19	0.6842	0.7895	5'
hsa-miR-374a-5p	PF3D7_0202000	KAHRP	155	-8.24	2	20	3322	3340	18	0.7778	0.7778	3'
hsa-miR-374a-5p	PF3D7_0202000	KAHRP	164	-11.57	2	21	595	616	19	0.7368	0.7895	5'
hsa-miR-424-5p	PF3D7_0202000	KAHRP	153	-18.55	2	19	2453	2475	18	0.7222	0.7778	CDS
hsa-miR-424-5p	PF3D7_0202000	KAHRP	164	-11.14	2	21	2361	2382	19	0.7368	0.7895	CDS
hsa-miR-451a	PF3D7_0202000	KAHRP	143	-18.95	2	21	975	997	20	0.8	0.8	CDS
hsa-miR-545-3p	PF3D7_0202000	KAHRP	158	-13.96	2	21	408	428	19	0.6842	0.8421	5'
hsa-miR-576-5p	PF3D7_0202000	KAHRP	150	-6.05	2	11	3660	3681	9	1	1	3'
hsa-miR-576-5p	PF3D7_0202000	KAHRP	162	-10.67	2	19	458	479	17	0.7647	0.8235	5'
hsa-miR-646	PF3D7_0202000	KAHRP	140	-22.24	2	18	1232	1251	17	0.7059	0.8235	CDS
hsa-miR-9-5p	PF3D7_0202000	KAHRP	145	-17.64	3	21	1655	1677	19	0.7895	0.8421	CDS
hsa-miR-126-5p	Pf3D7_0223500	EMP1	158	-18.12	2	19	1751	1771	17	0.7647	0.9412	NA
hsa-miR-126-5p	Pf3D7_0223500	EMP1	161	-12.76	2	18	1463	1483	16	0.8125	0.8125	NA
hsa-miR-127-3p	Pf3D7_0223500	EMP1	141	-20.23	2	20	6323	6343	18	0.6667	0.8333	NA
hsa-miR-130a-3p	Pf3D7_0223500	EMP1	155	-24.13	2	20	5250	5271	18	0.6667	0.9444	NA
hsa-miR-130b-3p	Pf3D7_0223500	EMP1	151	-23.75	2	20	5250	5271	18	0.6667	0.8889	NA
hsa-miR-135a-5p	Pf3D7_0223500	EMP1	149	-19.09	2	22	4527	4549	20	0.75	0.85	NA
hsa-miR-135a-5p	Pf3D7_0223500	EMP1	141	-22.4	2	22	3001	3023	20	0.6	0.9	NA
hsa-miR-135b-5p	Pf3D7_0223500	EMP1	141	-17.07	2	22	4527	4549	20	0.7	0.8	NA
hsa-miR-135b-5p	Pf3D7_0223500	EMP1	142	-17.53	2	21	774	795	19	0.6316	0.8421	NA
hsa-miR-139-5p	Pf3D7_0223500	EMP1	141	-16.66	2	18	6409	6431	16	0.6875	0.8125	NA
hsa-miR-140-5p	Pf3D7_0223500	EMP1	147	-22.1	2	21	829	856	25	0.6	0.68	NA
hsa-miR-140-5p	Pf3D7_0223500	EMP1	153	-17.11	2	14	2527	2548	12	0.8333	0.9167	NA
hsa-miR-141-3p	Pf3D7_0223500	EMP1	140	-19.24	2	9	5320	5341	7	1	1	NA
hsa-miR-142-3p	Pf3D7_0223500	EMP1	143	-17.85	3	21	4076	4100	20	0.65	0.85	NA
hsa-miR-142-5p	Pf3D7_0223500	EMP1	155	-11.12	3	20	3291	3311	17	0.8235	0.8824	NA
hsa-miR-148a-3p	Pf3D7_0223500	EMP1	140	-15.39	2	17	5251	5272	15	0.7333	0.8	NA
hsa-miR-15a-5p	Pf3D7_0223500	EMP1	144	-16.79	2	19	1709	1729	17	0.7647	0.8235	NA
hsa-miR-181b-5p	Pf3D7_0223500	EMP1	159	-12.77	2	16	2061	2083	14	0.7857	0.9286	NA
hsa-miR-181d-5p	Pf3D7_0223500	EMP1	155	-11.11	2	16	2061	2083	14	0.7143	0.9286	NA
hsa-miR-182-5p	Pf3D7_0223500	EMP1	141	-15.82	2	22	2368	2391	20	0.5	0.85	NA
hsa-miR-183-5p	Pf3D7_0223500	EMP1	146	-19.76	2	19	2901	2922	17	0.5882	0.7647	NA
hsa-miR-190a-5p	Pf3D7_0223500	EMP1	154	-14.01	3	19	31	52	16	0.8125	0.9375	NA
hsa-miR-190a-5p	Pf3D7_0223500	EMP1	154	-14.82	2	21	5963	5986	21	0.7619	0.8571	NA
hsa-miR-193a-3p	Pf3D7_0223500	EMP1	158	-17.27	2	17	282	302	15	0.8667	0.8667	NA
hsa-miR-196a-5p	Pf3D7_0223500	EMP1	151	-17.53	2	21	6310	6332	20	0.65	0.9	NA
hsa-miR-196b-5p	Pf3D7_0223500	EMP1	147	-18.59	2	21	6310	6332	20	0.65	0.85	NA
hsa-miR-197-3p	Pf3D7_0223500	EMP1	147	-30.64	3	21	1244	1266	19	0.7368	0.8421	NA
hsa-miR-197-3p	Pf3D7_0223500	EMP1	152	-21.36	2	19	3858	3882	20	0.75	0.75	NA
hsa-miR-197-3p	Pf3D7_0223500	EMP1	153	-14.57	2	18	2838	2859	16	0.75	0.75	NA
hsa-miR-197-3p	Pf3D7_0223500	EMP1	156	-16.11	2	17	2889	2910	15	0.8	0.8	NA
hsa-miR-19a-3p	Pf3D7_0223500	EMP1	151	-21	2	21	3529	3555	23	0.6957	0.7826	NA
hsa-miR-19b-3p	Pf3D7_0223500	EMP1	155	-23.69	2	21	3529	3555	23	0.7391	0.7826	NA
hsa-miR-200a-3p	Pf3D7_0223500	EMP1	140	-18.41	2	9	5320	5341	7	1	1	NA
hsa-miR-22-3p	Pf3D7_0223500	EMP1	147	-16.02	2	21	3090	3112	20	0.6	0.75	NA
hsa-miR-23a-3p	Pf3D7_0223500	EMP1	143	-15.13	2	20	4465	4485	18	0.6667	0.7778	NA
hsa-miR-25-3p	Pf3D7_0223500	EMP1	147	-21.17	2	21	4290	4312	20	0.7	0.8	NA
hsa-miR-324-3p	Pf3D7_0223500	EMP1	145	-20.28	2	22	1718	1740	20	0.55	0.85	NA
hsa-miR-324-3p	Pf3D7_0223500	EMP1	145	-28.55	2	22	1733	1755	20	0.55	0.85	NA
hsa-miR-324-3p	Pf3D7_0223500	EMP1	151	-17.63	2	22	4266	4287	20	0.65	0.75	NA
hsa-miR-335-5p	Pf3D7_0223500	EMP1	152	-16.44	2	22	2223	2246	21	0.7143	0.8095	NA
hsa-miR-338-3p	Pf3D7_0223500	EMP1	143	-15.09	2	20	2964	2985	18	0.6667	0.7778	NA
hsa-miR-338-3p	Pf3D7_0223500	EMP1	143	-15.56	2	20	532	554	20	0.75	0.85	NA
hsa-miR-338-3p	Pf3D7_0223500	EMP1	141	-18.47	2	21	3814	3833	19	0.6842	0.7895	NA
hsa-miR-339-5p	Pf3D7_0223500	EMP1	145	-23.24	2	10	2662	2684	8	1	1	NA
hsa-miR-340-3p	Pf3D7_0223500	EMP1	145	-17.26	2	18	2600	2621	16	0.5625	0.8125	NA
hsa-miR-340-3p	Pf3D7_0223500	EMP1	147	-18.74	2	21	3085	3107	20	0.6	0.75	NA
hsa-miR-340-3p	Pf3D7_0223500	EMP1	146	-19.08	2	20	1715	1737	19	0.6842	0.8421	NA
hsa-miR-340-3p	Pf3D7_0223500	EMP1	153	-16.31	2	18	2633	2654	16	0.6875	0.8125	NA
hsa-miR-362-5p	Pf3D7_0223500	EMP1	149	-15.9	2	14	3377	3400	12	0.8333	0.8333	NA
hsa-miR-374a-5p	Pf3D7_0223500	EMP1	165	-16.37	2	21	185	206	20	0.8	0.85	NA
hsa-miR-382-5p	Pf3D7_0223500	EMP1	153	-14.37	2	16	2252	2272	14	0.7857	0.9286	NA
hsa-miR-424-5p	Pf3D7_0223500	EMP1	142	-15.34	2	20	4800	4822	19	0.6842	0.7895	NA
hsa-miR-424-5p	Pf3D7_0223500	EMP1	147	-16.07	3	20	4312	4333	17	0.7647	0.8235	NA
hsa-miR-425-5p	Pf3D7_0223500	EMP1	145	-29.06	3	22	1247	1269	19	0.6842	0.9474	NA
hsa-miR-425-5p	Pf3D7_0223500	EMP1	153	-26.36	3	21	3021	3044	20	0.85	0.85	NA
hsa-miR-451a	Pf3D7_0223500	EMP1	144	-25.89	2	17	3866	3887	15	0.8	1	NA
hsa-miR-484	Pf3D7_0223500	EMP1	145	-17.75	2	10	1586	1607	8	1	1	NA
hsa-miR-485-3p	Pf3D7_0223500	EMP1	144	-19.49	2	20	4906	4934	25	0.64	0.72	NA
hsa-miR-485-3p	Pf3D7_0223500	EMP1	147	-22.97	2	16	440	461	14	0.7857	0.9286	NA
hsa-miR-486-5p	Pf3D7_0223500	EMP1	152	-17.18	2	17	176	197	15	0.7333	0.8	NA
hsa-miR-491-5p	Pf3D7_0223500	EMP1	140	-15.57	2	9	915	936	7	1	1	NA
hsa-miR-491-5p	Pf3D7_0223500	EMP1	146	-18.25	3	19	2814	2835	16	0.8125	0.8125	NA
hsa-miR-501-5p	Pf3D7_0223500	EMP1	142	-19.32	3	19	2803	2824	16	0.6875	0.875	NA
hsa-miR-509-3p	Pf3D7_0223500	EMP1	147	-24.49	3	21	3652	3678	23	0.7391	0.7391	NA
hsa-miR-542-5p	Pf3D7_0223500	EMP1	140	-16.12	3	22	5331	5354	20	0.7	0.75	NA
hsa-miR-542-5p	Pf3D7_0223500	EMP1	144	-17.55	2	17	5178	5200	15	0.6667	0.7333	NA
hsa-miR-548d-3p	Pf3D7_0223500	EMP1	142	-18.76	2	20	2080	2102	19	0.7368	0.8947	NA
hsa-miR-576-5p	Pf3D7_0223500	EMP1	151	-11.44	2	12	2245	2266	10	0.9	1	NA
hsa-miR-576-5p	Pf3D7_0223500	EMP1	152	-7.67	2	21	4445	4466	19	0.6316	0.7368	NA
hsa-miR-576-5p	Pf3D7_0223500	EMP1	153	-11.57	2	14	625	646	12	0.8333	0.9167	NA
hsa-miR-576-5p	Pf3D7_0223500	EMP1	160	-11.35	2	13	1000	1021	11	1	1	NA
hsa-miR-579-3p	Pf3D7_0223500	EMP1	161	-17.04	2	14	5729	5751	12	0.9167	1	NA
hsa-miR-580-3p	Pf3D7_0223500	EMP1	142	-15.86	2	21	517	537	19	0.7895	0.8421	NA
hsa-miR-589-3p	Pf3D7_0223500	EMP1	140	-15.24	2	9	4224	4247	7	1	1	NA
hsa-miR-618	Pf3D7_0223500	EMP1	155	-18.56	2	22	4066	4087	20	0.75	0.85	NA
hsa-miR-642a-5p	Pf3D7_0223500	EMP1	143	-30.72	2	21	2668	2691	21	0.6667	0.7619	NA
hsa-miR-660-5p	Pf3D7_0223500	EMP1	145	-17.57	2	21	4674	4695	20	0.65	0.75	NA
hsa-miR-9-5p	Pf3D7_0223500	EMP1	154	-14.93	3	19	1166	1188	16	0.8125	0.9375	NA
hsa-miR-9-5p	Pf3D7_0223500	EMP1	156	-12.57	2	22	5714	5737	21	0.6667	0.7619	NA
hsa-miR-96-5p	Pf3D7_0223500	EMP1	147	-22.99	3	22	2896	2922	23	0.7391	0.7826	NA
hsa-let-7a-5p	Pf3D7_0400400	EMP1	151	-16.96	2	12	3282	3303	10	0.9	1	NA
hsa-let-7b-5p	Pf3D7_0400400	EMP1	155	-20.86	2	21	3276	3303	25	0.68	0.68	NA
hsa-let-7c-5p	Pf3D7_0400400	EMP1	151	-19.17	2	12	3282	3303	10	0.9	1	NA
hsa-let-7d-5p	Pf3D7_0400400	EMP1	151	-18.83	2	12	3282	3303	10	0.9	1	NA
hsa-let-7e-5p	Pf3D7_0400400	EMP1	143	-15.64	2	12	3282	3303	10	0.8	0.9	NA
hsa-let-7f-5p	Pf3D7_0400400	EMP1	151	-17.45	2	12	3282	3303	10	0.9	1	NA
hsa-let-7g-5p	Pf3D7_0400400	EMP1	146	-19.53	2	19	4661	4682	17	0.8235	0.8824	NA
hsa-let-7g-5p	Pf3D7_0400400	EMP1	152	-18.64	2	13	3282	3303	11	0.8182	1	NA
hsa-miR-126-5p	Pf3D7_0400400	EMP1	161	-9.25	2	18	7649	7669	16	0.75	0.875	NA
hsa-miR-126-5p	Pf3D7_0400400	EMP1	170	-15.14	2	19	9710	9730	17	0.8235	0.8824	NA
hsa-miR-130a-3p	Pf3D7_0400400	EMP1	159	-24.78	2	20	9054	9075	18	0.7222	0.9444	NA
hsa-miR-130b-3p	Pf3D7_0400400	EMP1	141	-17.88	2	14	7471	7492	12	0.8333	0.9167	NA
hsa-miR-130b-3p	Pf3D7_0400400	EMP1	147	-19.02	2	21	9074	9096	20	0.7	0.8	NA
hsa-miR-130b-3p	Pf3D7_0400400	EMP1	151	-20.91	2	20	9054	9075	18	0.6667	0.8889	NA
hsa-miR-133b	Pf3D7_0400400	EMP1	141	-20.77	3	21	5837	5858	19	0.7895	0.7895	NA
hsa-miR-133b	Pf3D7_0400400	EMP1	168	-24.9	2	21	1589	1610	19	0.7895	0.7895	NA
hsa-miR-134-5p	Pf3D7_0400400	EMP1	145	-17.26	2	19	3075	3098	19	0.6842	0.6842	NA
hsa-miR-140-5p	Pf3D7_0400400	EMP1	148	-19.37	3	21	6219	6240	18	0.7222	0.8333	NA
hsa-miR-140-5p	Pf3D7_0400400	EMP1	144	-22.97	2	21	8001	8019	19	0.6842	0.8421	NA
hsa-miR-140-5p	Pf3D7_0400400	EMP1	146	-24.36	2	19	6457	6478	17	0.7059	0.8235	NA
hsa-miR-140-5p	Pf3D7_0400400	EMP1	154	-13.85	2	21	8998	9018	19	0.7368	0.7368	NA
hsa-miR-141-3p	Pf3D7_0400400	EMP1	154	-16.09	2	21	9875	9895	19	0.7368	0.7368	NA
hsa-miR-141-3p	Pf3D7_0400400	EMP1	156	-16.99	2	21	7018	7039	19	0.7368	0.8421	NA
hsa-miR-142-3p	Pf3D7_0400400	EMP1	141	-18.06	3	22	9242	9264	19	0.6842	0.8947	NA
hsa-miR-146a-5p	Pf3D7_0400400	EMP1	147	-16.67	2	21	1526	1549	21	0.6667	0.8095	NA
hsa-miR-146a-5p	Pf3D7_0400400	EMP1	144	-19.76	2	18	4801	4823	17	0.8824	0.8824	NA
hsa-miR-146b-5p	Pf3D7_0400400	EMP1	146	-22.32	2	21	4798	4823	22	0.8182	0.8182	NA
hsa-miR-146b-5p	Pf3D7_0400400	EMP1	156	-19.89	2	22	1525	1549	22	0.7273	0.8182	NA
hsa-miR-148a-3p	Pf3D7_0400400	EMP1	149	-15.13	2	18	9055	9076	16	0.75	0.875	NA
hsa-miR-152-3p	Pf3D7_0400400	EMP1	141	-15.81	2	18	9056	9076	16	0.6875	0.8125	NA
hsa-miR-15a-5p	Pf3D7_0400400	EMP1	159	-19.44	2	17	4928	4951	17	0.7647	0.8824	NA
hsa-miR-15b-5p	Pf3D7_0400400	EMP1	155	-18.04	2	12	4930	4951	10	1	1	NA
hsa-miR-16-5p	Pf3D7_0400400	EMP1	159	-22.74	2	17	4929	4951	16	0.8125	0.875	NA
hsa-miR-181b-5p	Pf3D7_0400400	EMP1	148	-19.7	2	19	1419	1444	20	0.65	0.8	NA
hsa-miR-181b-5p	Pf3D7_0400400	EMP1	152	-12.05	2	21	1842	1864	19	0.5789	0.7895	NA
hsa-miR-181c-5p	Pf3D7_0400400	EMP1	151	-14.98	2	21	1719	1741	20	0.6	0.8	NA
hsa-miR-181c-5p	Pf3D7_0400400	EMP1	153	-18.76	2	21	1420	1444	23	0.6957	0.7391	NA
hsa-miR-181d-5p	Pf3D7_0400400	EMP1	144	-17.39	2	19	1419	1444	20	0.6	0.8	NA
hsa-miR-181d-5p	Pf3D7_0400400	EMP1	160	-13.84	2	21	1842	1864	19	0.6316	0.8421	NA
hsa-miR-182-5p	Pf3D7_0400400	EMP1	152	-12.45	2	13	1394	1417	11	0.8182	1	NA
hsa-miR-183-5p	Pf3D7_0400400	EMP1	146	-15.08	2	15	6780	6801	13	0.6923	0.8462	NA
hsa-miR-183-5p	Pf3D7_0400400	EMP1	140	-17.3	2	21	2580	2601	19	0.5263	0.8421	NA
hsa-miR-190a-5p	Pf3D7_0400400	EMP1	150	-12.5	2	21	9788	9811	21	0.7143	0.8571	NA
hsa-miR-195-5p	Pf3D7_0400400	EMP1	155	-21.27	2	17	4930	4951	16	0.8125	0.8125	NA
hsa-miR-196a-5p	Pf3D7_0400400	EMP1	143	-15.56	2	21	6753	6775	20	0.6	0.85	NA
hsa-miR-196a-5p	Pf3D7_0400400	EMP1	151	-14.73	2	20	3281	3302	18	0.6667	0.7222	NA
hsa-miR-196b-5p	Pf3D7_0400400	EMP1	151	-15.21	2	21	3279	3302	21	0.6667	0.7143	NA
hsa-miR-196b-5p	Pf3D7_0400400	EMP1	151	-22.58	2	21	6753	6775	20	0.65	0.9	NA
hsa-miR-197-3p	Pf3D7_0400400	EMP1	149	-19.17	2	19	4982	5004	18	0.7222	0.7222	NA
hsa-miR-197-3p	Pf3D7_0400400	EMP1	146	-19.5	2	21	7422	7446	22	0.6818	0.6818	NA
hsa-miR-197-3p	Pf3D7_0400400	EMP1	150	-14.12	2	21	6383	6408	23	0.6957	0.6957	NA
hsa-miR-200a-3p	Pf3D7_0400400	EMP1	148	-15.49	2	17	7018	7039	15	0.8	0.8667	NA
hsa-miR-200c-3p	Pf3D7_0400400	EMP1	147	-18.1	2	21	9378	9402	21	0.6667	0.8095	NA
hsa-miR-20b-5p	Pf3D7_0400400	EMP1	140	-15.09	2	22	9074	9098	22	0.6364	0.7273	NA
hsa-miR-221-3p	Pf3D7_0400400	EMP1	146	-18.15	2	21	847	871	21	0.7143	0.8095	NA
hsa-miR-221-3p	Pf3D7_0400400	EMP1	148	-18.82	3	19	7543	7564	16	0.875	0.875	NA
hsa-miR-223-3p	Pf3D7_0400400	EMP1	140	-17.4	2	18	6527	6549	17	0.7059	0.8235	NA
hsa-miR-223-3p	Pf3D7_0400400	EMP1	143	-18.4	2	21	2706	2728	20	0.8	0.8	NA
hsa-miR-22-3p	Pf3D7_0400400	EMP1	143	-15.29	2	17	174	196	16	0.6875	0.75	NA
hsa-miR-23a-3p	Pf3D7_0400400	EMP1	140	-24.82	2	17	4557	4578	16	0.875	0.9375	NA
hsa-miR-23b-3p	Pf3D7_0400400	EMP1	140	-25.68	2	17	4555	4578	16	0.875	0.9375	NA
hsa-miR-25-3p	Pf3D7_0400400	EMP1	147	-19.68	3	20	3166	3187	17	0.7059	0.8824	NA
hsa-miR-25-3p	Pf3D7_0400400	EMP1	159	-12.77	2	21	2966	2988	20	0.75	0.75	NA
hsa-miR-25-3p	Pf3D7_0400400	EMP1	162	-17.56	2	15	4756	4777	13	0.9231	0.9231	NA
hsa-miR-29a-3p	Pf3D7_0400400	EMP1	143	-18.59	2	17	6943	6967	18	0.6667	0.7222	NA
hsa-miR-29c-3p	Pf3D7_0400400	EMP1	146	-16.04	2	11	6946	6967	9	0.8889	1	NA
hsa-miR-301a-3p	Pf3D7_0400400	EMP1	145	-15.64	2	21	9076	9096	19	0.7368	0.7895	NA
hsa-miR-301a-3p	Pf3D7_0400400	EMP1	142	-17.11	2	20	7469	7492	19	0.6316	0.8421	NA
hsa-miR-30a-3p	Pf3D7_0400400	EMP1	145	-18.09	2	20	3141	3161	18	0.7222	0.8333	NA
hsa-miR-30a-3p	Pf3D7_0400400	EMP1	151	-12.04	2	21	7474	7496	20	0.65	0.75	NA
hsa-miR-30a-3p	Pf3D7_0400400	EMP1	152	-17.21	2	21	4021	4042	19	0.7368	0.7895	NA
hsa-miR-30a-3p	Pf3D7_0400400	EMP1	153	-11.6	2	21	7966	7985	19	0.6842	0.7895	NA
hsa-miR-30e-3p	Pf3D7_0400400	EMP1	153	-15.09	2	21	7471	7496	23	0.6522	0.8261	NA
hsa-miR-30e-3p	Pf3D7_0400400	EMP1	155	-10.35	2	20	7964	7985	18	0.6667	0.7778	NA
hsa-miR-324-3p	Pf3D7_0400400	EMP1	145	-19.86	2	10	7865	7887	8	1	1	NA
hsa-miR-32-5p	Pf3D7_0400400	EMP1	162	-11.78	2	19	4756	4777	17	0.7647	0.8235	NA
hsa-miR-32-5p	Pf3D7_0400400	EMP1	167	-16.77	2	20	2967	2988	18	0.7778	0.8333	NA
hsa-miR-338-3p	Pf3D7_0400400	EMP1	167	-19.42	2	20	5946	5967	18	0.7222	0.8889	NA
hsa-miR-342-3p	Pf3D7_0400400	EMP1	151	-18.19	2	16	9957	9979	14	0.7857	0.7857	NA
hsa-miR-374a-5p	Pf3D7_0400400	EMP1	150	-7.39	2	11	3926	3947	9	1	1	NA
hsa-miR-374a-5p	Pf3D7_0400400	EMP1	152	-10.48	2	21	8234	8255	21	0.7143	0.7619	NA
hsa-miR-374a-5p	Pf3D7_0400400	EMP1	160	-13.3	2	19	2765	2785	17	0.8235	0.8235	NA
hsa-miR-424-5p	Pf3D7_0400400	EMP1	148	-15.28	2	14	4929	4951	13	0.8462	0.8462	NA
hsa-miR-425-5p	Pf3D7_0400400	EMP1	151	-14.69	2	22	2577	2601	22	0.6818	0.7273	NA
hsa-miR-432-5p	Pf3D7_0400400	EMP1	144	-18.36	3	22	2877	2900	20	0.7	0.8	NA
hsa-miR-451a	Pf3D7_0400400	EMP1	144	-20.03	3	20	2418	2441	20	0.8	0.8	NA
hsa-miR-451a	Pf3D7_0400400	EMP1	153	-18.98	3	18	6416	6437	15	0.8667	0.9333	NA
hsa-miR-485-3p	Pf3D7_0400400	EMP1	148	-15.58	2	20	5692	5711	18	0.7222	0.7222	NA
hsa-miR-485-3p	Pf3D7_0400400	EMP1	144	-22.36	2	21	8294	8316	20	0.8	0.85	NA
hsa-miR-486-5p	Pf3D7_0400400	EMP1	152	-24.36	2	18	2432	2454	17	0.7059	0.8235	NA
hsa-miR-491-5p	Pf3D7_0400400	EMP1	149	-16.47	2	19	3005	3027	18	0.7778	0.8333	NA
hsa-miR-502-5p	Pf3D7_0400400	EMP1	155	-26.01	2	20	6109	6129	18	0.7222	0.8889	NA
hsa-miR-509-3p	Pf3D7_0400400	EMP1	140	-16.04	2	21	9912	9933	19	0.5789	0.7895	NA
hsa-miR-509-3p	Pf3D7_0400400	EMP1	148	-18.21	3	21	9577	9598	18	0.7222	0.8333	NA
hsa-miR-509-3p	Pf3D7_0400400	EMP1	143	-18.79	2	21	6035	6058	21	0.5714	0.7143	NA
hsa-miR-542-5p	Pf3D7_0400400	EMP1	142	-17.17	3	20	8681	8704	18	0.7778	0.7778	NA
hsa-miR-545-3p	Pf3D7_0400400	EMP1	147	-17.34	2	21	7507	7529	20	0.8	0.85	NA
hsa-miR-545-3p	Pf3D7_0400400	EMP1	156	-10.75	2	21	3935	3956	19	0.6316	0.7895	NA
hsa-miR-548d-3p	Pf3D7_0400400	EMP1	151	-10.26	2	21	644	667	21	0.6667	0.7143	NA
hsa-miR-576-5p	Pf3D7_0400400	EMP1	152	-6.45	2	13	5638	5659	11	0.9091	0.9091	NA
hsa-miR-576-5p	Pf3D7_0400400	EMP1	160	-11.56	2	13	6832	6853	11	1	1	NA
hsa-miR-579-3p	Pf3D7_0400400	EMP1	145	-17.43	2	14	10046	10068	12	0.8333	1	NA
hsa-miR-580-3p	Pf3D7_0400400	EMP1	154	-13.24	2	20	4802	4824	19	0.6842	0.7895	NA
hsa-miR-624-5p	Pf3D7_0400400	EMP1	158	-25.44	2	21	6947	6967	19	0.7895	0.8947	NA
hsa-miR-659-3p	Pf3D7_0400400	EMP1	144	-17.55	2	21	8798	8819	19	0.5789	0.6842	NA
hsa-miR-659-3p	Pf3D7_0400400	EMP1	151	-14.4	2	21	9909	9931	20	0.6	0.8	NA
hsa-miR-92a-3p	Pf3D7_0400400	EMP1	140	-21.67	2	21	3627	3648	19	0.7368	0.7895	NA
hsa-miR-92a-3p	Pf3D7_0400400	EMP1	155	-16.99	2	21	2966	2988	20	0.7	0.75	NA
hsa-miR-92a-3p	Pf3D7_0400400	EMP1	157	-14.15	2	14	4756	4777	12	0.9167	0.9167	NA
hsa-miR-93-5p	Pf3D7_0400400	EMP1	141	-16.86	3	18	547	569	15	0.7333	0.8667	NA
hsa-miR-95-3p	Pf3D7_0400400	EMP1	141	-18.12	2	20	8685	8709	21	0.7143	0.7619	NA
hsa-miR-9-5p	Pf3D7_0400400	EMP1	140	-17.94	2	22	9536	9559	21	0.7619	0.7619	NA
hsa-miR-96-5p	Pf3D7_0400400	EMP1	145	-17.42	3	22	3718	3740	19	0.6316	0.8421	NA
hsa-miR-96-5p	Pf3D7_0400400	EMP1	145	-20.34	3	22	8791	8810	19	0.7368	0.8421	NA
hsa-miR-96-5p	Pf3D7_0400400	EMP1	152	-16.77	2	21	4650	4672	19	0.8421	0.8421	NA
hsa-miR-96-5p	Pf3D7_0400400	EMP1	156	-17.45	2	21	7262	7284	19	0.6316	0.7895	NA
hsa-miR-98-5p	Pf3D7_0400400	EMP1	158	-17.3	2	21	3279	3303	22	0.6818	0.8182	NA
hsa-miR-126-5p	Pf3D7_0402300	RH1	150	-2.87	2	17	453	472	15	0.7333	0.8667	5'
hsa-miR-126-5p	Pf3D7_0402300	RH1	151	-6.25	2	18	739	761	18	0.7222	0.8333	CDS
hsa-miR-126-5p	Pf3D7_0402300	RH1	153	-3.78	2	14	7203	7223	12	0.8333	0.9167	CDS
hsa-miR-126-5p	Pf3D7_0402300	RH1	153	-4.35	2	14	3147	3167	12	0.8333	0.9167	CDS
hsa-miR-126-5p	Pf3D7_0402300	RH1	154	-4.1	2	20	8147	8168	19	0.6842	0.7895	CDS
hsa-miR-126-5p	Pf3D7_0402300	RH1	154	-5.52	2	17	8515	8534	15	0.8	0.8667	CDS
hsa-miR-126-5p	Pf3D7_0402300	RH1	157	-2.21	2	18	8874	8894	16	0.75	0.8125	CDS
hsa-miR-126-5p	Pf3D7_0402300	RH1	157	-2.25	2	18	90	110	16	0.75	0.8125	5'
hsa-miR-126-5p	Pf3D7_0402300	RH1	157	-3.42	2	14	72	92	12	0.9167	0.9167	5'
hsa-miR-126-5p	Pf3D7_0402300	RH1	157	-6.76	2	18	3432	3452	16	0.75	0.8125	CDS
hsa-miR-126-5p	Pf3D7_0402300	RH1	161	-10.49	2	18	6954	6974	16	0.6875	0.9375	CDS
hsa-miR-126-5p	Pf3D7_0402300	RH1	161	-4.62	2	18	117	137	16	0.75	0.875	5'
hsa-miR-126-5p	Pf3D7_0402300	RH1	161	-8.66	2	18	2367	2387	16	0.8125	0.8125	CDS
hsa-miR-126-5p	Pf3D7_0402300	RH1	163	-13.53	2	18	826	845	16	0.8125	0.9375	CDS
hsa-miR-126-5p	Pf3D7_0402300	RH1	164	-8.19	2	18	2042	2063	17	0.8235	0.8824	CDS
hsa-miR-135a-5p	Pf3D7_0402300	RH1	155	-12.87	2	20	7028	7050	18	0.7778	0.8333	CDS
hsa-miR-142-3p	Pf3D7_0402300	RH1	140	-18.37	2	22	8411	8434	21	0.6667	0.8571	CDS
hsa-miR-15a-5p	Pf3D7_0402300	RH1	140	-20.87	2	19	7818	7838	17	0.7647	0.9412	CDS
hsa-miR-181d-5p	Pf3D7_0402300	RH1	147	-15.31	2	20	4806	4828	18	0.6667	0.8333	CDS
hsa-miR-186-5p	Pf3D7_0402300	RH1	152	-8.39	2	13	1203	1224	11	0.9091	0.9091	CDS
hsa-miR-186-5p	Pf3D7_0402300	RH1	162	-6.69	2	19	1905	1926	17	0.7647	0.8235	CDS
hsa-miR-190a-5p	Pf3D7_0402300	RH1	147	-16.27	2	21	8062	8084	20	0.75	0.9	CDS
hsa-miR-190a-5p	Pf3D7_0402300	RH1	153	-11.48	3	20	6133	6153	17	0.8824	0.8824	CDS
hsa-miR-190a-5p	Pf3D7_0402300	RH1	154	-14.82	2	21	6351	6379	26	0.6538	0.7308	CDS
hsa-miR-190a-5p	Pf3D7_0402300	RH1	157	-11.47	2	19	7742	7764	18	0.7222	0.8333	CDS
hsa-miR-190a-5p	Pf3D7_0402300	RH1	158	-9.77	2	20	8887	8910	20	0.75	0.75	CDS
hsa-miR-190a-5p	Pf3D7_0402300	RH1	162	-13.09	2	19	3619	3640	17	0.8235	0.9412	CDS
hsa-miR-196a-5p	Pf3D7_0402300	RH1	147	-15.68	3	20	3168	3189	17	0.7647	0.8235	CDS
hsa-miR-199b-5p	Pf3D7_0402300	RH1	140	-15.48	3	22	7661	7684	20	0.75	0.85	CDS
hsa-miR-218-5p	Pf3D7_0402300	RH1	156	-14.75	2	20	9468	9488	19	0.7895	0.7895	CDS
hsa-miR-218-5p	Pf3D7_0402300	RH1	157	-16.88	2	14	2570	2590	12	0.9167	0.9167	CDS
hsa-miR-218-5p	Pf3D7_0402300	RH1	159	-15.71	2	20	228	248	18	0.7222	0.7778	5'
hsa-miR-30e-3p	Pf3D7_0402300	RH1	143	-15.28	2	20	7349	7370	18	0.7778	0.8333	CDS
hsa-miR-340-3p	Pf3D7_0402300	RH1	150	-11.25	3	21	2677	2697	18	0.8333	0.8333	CDS
hsa-miR-374a-5p	Pf3D7_0402300	RH1	150	-8.06	2	20	7999	8021	19	0.6842	0.7368	CDS
hsa-miR-374a-5p	Pf3D7_0402300	RH1	155	-10.8	2	21	1321	1343	20	0.7	0.75	CDS
hsa-miR-382-5p	Pf3D7_0402300	RH1	156	-13.3	2	17	2183	2204	15	0.8	0.8	CDS
hsa-miR-449a	Pf3D7_0402300	RH1	151	-19.43	2	21	1843	1865	20	0.7	0.85	CDS
hsa-miR-449b-5p	Pf3D7_0402300	RH1	151	-17.88	2	21	1843	1865	20	0.7	0.85	CDS
hsa-miR-505-3p	Pf3D7_0402300	RH1	153	-18.02	2	18	9544	9565	16	0.6875	0.8125	3'
hsa-miR-576-5p	Pf3D7_0402300	RH1	150	-6.45	2	11	1520	1541	9	1	1	CDS
hsa-miR-576-5p	Pf3D7_0402300	RH1	150	-6.66	2	11	5435	5456	9	1	1	CDS
hsa-miR-576-5p	Pf3D7_0402300	RH1	150	-6.66	2	11	7694	7715	9	1	1	CDS
hsa-miR-576-5p	Pf3D7_0402300	RH1	152	-5.92	2	13	7607	7628	11	0.9091	0.9091	CDS
hsa-miR-576-5p	Pf3D7_0402300	RH1	157	-13.4	2	21	1272	1293	20	0.75	0.8	CDS
hsa-miR-579-3p	Pf3D7_0402300	RH1	151	-9.86	2	14	5287	5308	12	0.9167	0.9167	CDS
hsa-miR-579-3p	Pf3D7_0402300	RH1	153	-10.62	2	16	470	491	14	0.7857	0.9286	5'
hsa-miR-579-3p	Pf3D7_0402300	RH1	154	-9.54	2	15	7613	7635	13	0.8462	0.8462	CDS
hsa-miR-627-5p	Pf3D7_0402300	RH1	146	-18.03	2	21	1216	1241	23	0.6957	0.7826	CDS
hsa-miR-651-5p	Pf3D7_0402300	RH1	156	-11.69	2	21	1863	1884	19	0.6842	0.7368	CDS
hsa-miR-659-3p	Pf3D7_0402300	RH1	140	-17.27	2	9	3554	3575	7	1	1	CDS
hsa-miR-7-5p	Pf3D7_0402300	RH1	141	-21.26	2	22	699	722	20	0.65	0.85	CDS
hsa-miR-95-3p	Pf3D7_0402300	RH1	150	-14.82	2	21	9544	9564	19	0.6842	0.8947	CDS-3'
hsa-miR-9-5p	Pf3D7_0402300	RH1	143	-16.15	3	20	4386	4408	17	0.8235	0.8824	CDS
hsa-miR-9-5p	Pf3D7_0402300	RH1	151	-12.78	3	22	5494	5515	19	0.7368	0.8947	CDS
hsa-miR-9-5p	Pf3D7_0402300	RH1	151	-13.94	2	22	7633	7654	20	0.75	0.8	CDS
hsa-miR-126-5p	PF3D7_0423800	CyRPA	147	-15.96	2	20	838	858	18	0.6667	0.8333	CDS
hsa-miR-126-5p	PF3D7_0423800	CyRPA	151	-5.22	2	18	1313	1335	18	0.7222	0.8333	CDS
hsa-miR-17-5p	PF3D7_0423800	CyRPA	143	-15.02	2	16	947	969	14	0.7143	0.9286	CDS
hsa-miR-181b-5p	PF3D7_0423800	CyRPA	150	-11.07	2	16	1787	1810	15	0.8	0.8	3'
hsa-miR-181d-5p	PF3D7_0423800	CyRPA	158	-14.05	2	16	1787	1810	15	0.8667	0.8667	3'
hsa-miR-20b-5p	PF3D7_0423800	CyRPA	143	-15.75	2	16	947	969	14	0.7143	0.9286	CDS
hsa-miR-32-5p	PF3D7_0423800	CyRPA	165	-17.91	2	21	1092	1111	19	0.7895	0.8421	CDS
hsa-miR-362-5p	PF3D7_0423800	CyRPA	144	-16.97	2	15	1524	1550	16	0.75	0.8125	CDS
hsa-miR-501-5p	PF3D7_0423800	CyRPA	155	-18.35	2	20	1208	1227	18	0.7778	0.8333	CDS
hsa-miR-126-5p	PF3D7_0424100	Rh5	153	-5.1	2	20	1343	1362	18	0.6667	0.8333	CDS
hsa-miR-132-3p	PF3D7_0424100	Rh5	146	-16.22	2	21	32	57	23	0.6957	0.7826	5'
hsa-miR-186-5p	PF3D7_0424100	Rh5	156	-9.81	2	17	1697	1718	15	0.8	0.8	CDS
hsa-miR-190a-5p	PF3D7_0424100	Rh5	150	-8.96	2	19	1554	1575	17	0.7647	0.8235	CDS
hsa-miR-190a-5p	PF3D7_0424100	Rh5	151	-12.59	2	21	2040	2062	20	0.7	0.85	3'
hsa-miR-190a-5p	PF3D7_0424100	Rh5	153	-13.64	3	19	1848	1870	17	0.8824	0.8824	CDS
hsa-miR-190a-5p	PF3D7_0424100	Rh5	154	-11.02	3	19	946	967	16	0.875	0.875	CDS
hsa-miR-374a-5p	PF3D7_0424100	Rh5	153	-8.38	2	21	852	871	19	0.6842	0.7895	CDS
hsa-miR-382-5p	PF3D7_0424100	Rh5	164	-17.26	2	21	1323	1344	19	0.6842	0.8421	CDS
hsa-miR-579-3p	PF3D7_0424100	Rh5	150	-10.81	2	16	1801	1825	16	0.75	0.8125	CDS
hsa-miR-579-3p	PF3D7_0424100	Rh5	152	-12.27	2	13	1687	1709	11	0.8182	1	CDS
hsa-miR-9-5p	PF3D7_0424100	Rh5	146	-19.63	2	22	1109	1132	22	0.7273	0.7727	CDS
hsa-miR-103a-3p	Pf3D7_0424200	Rh4	141	-21.09	2	22	2584	2606	20	0.7	0.8	CDS
hsa-miR-103a-3p	Pf3D7_0424200	Rh4	167	-20.68	2	22	1244	1265	20	0.75	0.85	CDS
hsa-miR-107	Pf3D7_0424200	Rh4	141	-19.06	2	22	2584	2606	20	0.7	0.8	CDS
hsa-miR-107	Pf3D7_0424200	Rh4	167	-20.48	2	22	1244	1265	20	0.75	0.85	CDS
hsa-miR-126-5p	Pf3D7_0424200	Rh4	150	-2.96	2	17	3290	3309	15	0.7333	0.8667	CDS
hsa-miR-126-5p	Pf3D7_0424200	Rh4	151	-8.22	2	20	1033	1053	18	0.6111	0.7778	CDS
hsa-miR-126-5p	Pf3D7_0424200	Rh4	152	-5.96	2	18	4860	4881	17	0.7059	0.8235	CDS
hsa-miR-126-5p	Pf3D7_0424200	Rh4	152	-9.71	2	18	3960	3981	17	0.7647	0.7647	CDS
hsa-miR-126-5p	Pf3D7_0424200	Rh4	161	-8.29	2	18	2599	2619	16	0.75	0.875	CDS
hsa-miR-126-5p	Pf3D7_0424200	Rh4	162	-8.51	2	20	3743	3765	20	0.75	0.8	CDS
hsa-miR-126-5p	Pf3D7_0424200	Rh4	165	-10.23	2	18	4549	4569	16	0.8125	0.875	CDS
hsa-miR-126-5p	Pf3D7_0424200	Rh4	165	-9.43	2	18	2629	2649	16	0.75	0.9375	CDS
hsa-miR-15a-5p	Pf3D7_0424200	Rh4	153	-15.75	2	20	1246	1266	18	0.6667	0.8333	CDS
hsa-miR-15b-5p	Pf3D7_0424200	Rh4	154	-14.59	2	20	1241	1266	22	0.6818	0.7273	CDS
hsa-miR-16-5p	Pf3D7_0424200	Rh4	147	-15.75	2	20	1244	1266	20	0.7	0.8	CDS
hsa-miR-185-5p	Pf3D7_0424200	Rh4	144	-16.73	2	17	5440	5461	15	0.7333	0.8667	3'
hsa-miR-190a-5p	Pf3D7_0424200	Rh4	148	-15.37	2	17	2291	2312	15	0.8	0.8667	CDS
hsa-miR-190a-5p	Pf3D7_0424200	Rh4	150	-10.25	2	21	1162	1182	19	0.7368	0.8421	CDS
hsa-miR-190a-5p	Pf3D7_0424200	Rh4	154	-10.69	2	19	3768	3789	17	0.7647	0.8824	CDS
hsa-miR-190a-5p	Pf3D7_0424200	Rh4	155	-14.27	2	21	2237	2259	20	0.75	0.85	CDS
hsa-miR-190a-5p	Pf3D7_0424200	Rh4	164	-19.14	2	21	440	461	19	0.7895	0.8947	CDS
hsa-miR-195-5p	Pf3D7_0424200	Rh4	153	-15.85	2	19	1242	1266	21	0.7143	0.7143	CDS
hsa-miR-196a-5p	Pf3D7_0424200	Rh4	146	-19.16	2	19	4317	4338	17	0.7647	0.9412	CDS
hsa-miR-218-5p	Pf3D7_0424200	Rh4	150	-13.87	2	11	3915	3935	9	1	1	CDS
hsa-miR-30e-3p	Pf3D7_0424200	Rh4	143	-15.16	2	19	3052	3073	18	0.7778	0.8333	CDS
hsa-miR-330-3p	Pf3D7_0424200	Rh4	140	-15.43	3	22	5411	5434	20	0.6	0.85	3'
hsa-miR-335-5p	Pf3D7_0424200	Rh4	153	-13.51	2	22	125	147	20	0.8	0.85	CDS
hsa-miR-338-3p	Pf3D7_0424200	Rh4	168	-18.93	2	21	4967	4988	19	0.6842	0.8947	CDS
hsa-miR-33a-5p	Pf3D7_0424200	Rh4	141	-16.2	2	19	1455	1477	19	0.6316	0.8421	CDS
hsa-miR-33a-5p	Pf3D7_0424200	Rh4	142	-17.55	2	20	5088	5109	19	0.6316	0.8421	CDS
hsa-miR-33a-5p	Pf3D7_0424200	Rh4	159	-14.96	2	20	2152	2172	18	0.7222	0.7778	CDS
hsa-miR-362-5p	Pf3D7_0424200	Rh4	142	-16.21	3	23	140	163	20	0.65	0.75	CDS
hsa-miR-374a-5p	Pf3D7_0424200	Rh4	150	-5.96	2	19	1276	1297	17	0.7059	0.7059	CDS
hsa-miR-374a-5p	Pf3D7_0424200	Rh4	152	-6.99	2	21	5458	5479	19	0.6842	0.6842	3'
hsa-miR-374a-5p	Pf3D7_0424200	Rh4	156	-8.7	2	18	5322	5344	17	0.7647	0.8235	3'
hsa-miR-374a-5p	Pf3D7_0424200	Rh4	158	-11.98	2	21	1832	1852	19	0.7368	0.7895	CDS
hsa-miR-375-3p	Pf3D7_0424200	Rh4	149	-15.76	2	14	242	263	12	0.8333	0.8333	CDS
hsa-miR-382-5p	Pf3D7_0424200	Rh4	141	-15.95	2	20	1758	1782	21	0.619	0.7143	CDS
hsa-miR-382-5p	Pf3D7_0424200	Rh4	150	-12.44	2	21	2140	2160	19	0.7368	0.8421	CDS
hsa-miR-382-5p	Pf3D7_0424200	Rh4	152	-19.53	2	21	100	121	19	0.5789	0.9474	CDS
hsa-miR-503-5p	Pf3D7_0424200	Rh4	144	-22.7	2	17	1244	1266	15	0.7333	0.8667	CDS
hsa-miR-579-3p	Pf3D7_0424200	Rh4	142	-17.16	2	19	2496	2518	17	0.6471	0.8235	CDS
hsa-miR-579-3p	Pf3D7_0424200	Rh4	153	-8.69	2	16	4562	4583	14	0.8571	0.8571	CDS
hsa-miR-579-3p	Pf3D7_0424200	Rh4	159	-13.22	2	16	2466	2488	14	0.8571	0.8571	CDS
hsa-miR-580-3p	Pf3D7_0424200	Rh4	160	-12.67	2	20	3908	3929	19	0.7895	0.8421	CDS
hsa-miR-580-3p	Pf3D7_0424200	Rh4	167	-10.88	2	20	1355	1376	18	0.7778	0.8333	CDS
hsa-miR-9-5p	Pf3D7_0424200	Rh4	152	-17.68	2	22	1619	1642	21	0.7143	0.8095	CDS
hsa-miR-126-5p	Pf3D7_0500800	MESA	151	-8.86	2	18	4953	4972	16	0.8125	0.9375	3'
hsa-miR-126-5p	Pf3D7_0500800	MESA	156	-8.34	2	17	688	708	15	0.7333	0.8667	CDS
hsa-miR-126-5p	Pf3D7_0500800	MESA	158	-7.04	2	15	865	885	13	0.8462	0.9231	CDS
hsa-miR-126-5p	Pf3D7_0500800	MESA	162	-10.52	2	19	3858	3878	17	0.7647	0.8235	CDS
hsa-miR-126-5p	Pf3D7_0500800	MESA	162	-5.52	2	19	3486	3506	17	0.7647	0.8235	CDS
hsa-miR-126-5p	Pf3D7_0500800	MESA	170	-11.96	2	19	2253	2273	17	0.8235	0.8824	CDS
hsa-miR-126-5p	Pf3D7_0500800	MESA	171	-12.33	2	20	2799	2819	18	0.7778	0.8889	CDS
hsa-miR-148a-3p	Pf3D7_0500800	MESA	147	-18.09	3	21	606	628	19	0.7368	0.8421	CDS
hsa-miR-148b-3p	Pf3D7_0500800	MESA	155	-18.75	3	21	606	628	19	0.7895	0.8947	CDS
hsa-miR-152-3p	Pf3D7_0500800	MESA	158	-20.36	3	20	607	628	18	0.8333	0.9444	CDS
hsa-miR-181b-5p	Pf3D7_0500800	MESA	153	-14.53	2	20	1081	1106	21	0.7143	0.7619	CDS
hsa-miR-181b-5p	Pf3D7_0500800	MESA	155	-14.01	2	20	4630	4652	18	0.6667	0.7778	CDS
hsa-miR-181d-5p	Pf3D7_0500800	MESA	151	-14.01	2	20	4630	4652	18	0.6111	0.7778	CDS
hsa-miR-181d-5p	Pf3D7_0500800	MESA	155	-10.09	2	16	797	819	14	0.7857	0.8571	CDS
hsa-miR-181d-5p	Pf3D7_0500800	MESA	161	-17.45	2	20	1081	1106	21	0.7619	0.8095	CDS
hsa-miR-191-5p	Pf3D7_0500800	MESA	144	-23.11	2	22	841	864	21	0.7619	0.8095	CDS
hsa-miR-194-5p	Pf3D7_0500800	MESA	149	-23.03	2	19	846	869	19	0.6842	0.8947	CDS
hsa-miR-199b-5p	Pf3D7_0500800	MESA	143	-22.23	2	22	1141	1166	23	0.7826	0.7826	CDS
hsa-miR-23a-3p	Pf3D7_0500800	MESA	151	-11.86	2	20	3776	3796	18	0.6667	0.7222	CDS
hsa-miR-23a-3p	Pf3D7_0500800	MESA	151	-12.07	2	20	3560	3580	18	0.6667	0.7222	CDS
hsa-miR-30a-3p	Pf3D7_0500800	MESA	157	-15.05	2	18	2863	2884	16	0.75	0.8125	CDS
hsa-miR-30e-3p	Pf3D7_0500800	MESA	157	-15.15	2	18	2863	2884	16	0.75	0.8125	CDS
hsa-miR-328-3p	Pf3D7_0500800	MESA	147	-22.57	2	12	2340	2361	10	0.9	0.9	CDS
hsa-miR-328-3p	Pf3D7_0500800	MESA	147	-22.57	2	12	2439	2460	10	0.9	0.9	CDS
hsa-miR-335-5p	Pf3D7_0500800	MESA	152	-12.57	2	13	5554	5576	11	0.9091	0.9091	3'
hsa-miR-342-3p	Pf3D7_0500800	MESA	166	-18.38	2	15	5332	5354	13	0.9231	1	3'
hsa-miR-362-5p	Pf3D7_0500800	MESA	141	-18.04	2	19	1479	1503	18	0.7222	0.7778	CDS
hsa-miR-374a-5p	Pf3D7_0500800	MESA	153	-13.61	2	20	4879	4899	18	0.7222	0.7778	3'
hsa-miR-374a-5p	Pf3D7_0500800	MESA	154	-5.78	2	21	177	200	21	0.7143	0.7619	5'
hsa-miR-374a-5p	Pf3D7_0500800	MESA	156	-6.15	2	21	7	28	19	0.6842	0.7368	5'
hsa-miR-425-3p	Pf3D7_0500800	MESA	148	-25.63	2	21	5048	5069	19	0.6842	0.7895	3'
hsa-miR-485-3p	Pf3D7_0500800	MESA	160	-18.34	2	21	4676	4697	19	0.7368	0.7368	CDS
hsa-miR-576-5p	Pf3D7_0500800	MESA	147	-15.73	2	20	1602	1623	18	0.7222	0.7778	CDS
hsa-miR-576-5p	Pf3D7_0500800	MESA	155	-7.87	2	16	993	1014	14	0.7857	0.8571	CDS
hsa-miR-576-5p	Pf3D7_0500800	MESA	161	-15.18	2	16	4366	4386	14	0.9286	0.9286	CDS
hsa-miR-579-3p	Pf3D7_0500800	MESA	151	-12.51	2	13	5289	5312	12	0.9167	0.9167	3'
hsa-miR-580-3p	Pf3D7_0500800	MESA	158	-13.77	2	21	123	146	21	0.7143	0.8095	5'
hsa-miR-589-3p	Pf3D7_0500800	MESA	152	-14.76	2	20	4990	5013	19	0.6842	0.8421	3'
hsa-miR-624-5p	Pf3D7_0500800	MESA	145	-17.89	3	20	4317	4337	17	0.7647	0.8824	CDS
hsa-miR-629-3p	Pf3D7_0500800	MESA	140	-16.07	2	9	1593	1614	7	1	1	CDS
hsa-miR-629-3p	Pf3D7_0500800	MESA	152	-16.99	2	21	1095	1116	19	0.6316	0.7368	CDS
hsa-miR-660-5p	Pf3D7_0500800	MESA	141	-19.56	3	21	1092	1113	19	0.7368	0.8421	CDS
hsa-miR-142-5p	PF3D7_0501600	RAP2	155	-14.95	2	20	296	316	18	0.7222	0.8889	CDS
hsa-miR-142-5p	PF3D7_0501600	RAP2	157	-10.76	2	20	543	562	18	0.7778	0.7778	CDS
hsa-miR-145-5p	PF3D7_0501600	RAP2	143	-16.51	2	20	694	716	18	0.7778	0.8333	CDS
hsa-miR-151a-3p	PF3D7_0501600	RAP2	143	-18.41	2	20	578	598	18	0.7778	0.8333	CDS
hsa-miR-16-5p	PF3D7_0501600	RAP2	155	-27.64	3	21	1410	1434	21	0.8095	0.8095	CDS
hsa-miR-186-5p	PF3D7_0501600	RAP2	158	-16.68	2	21	369	389	19	0.6842	0.8421	CDS
hsa-miR-195-5p	PF3D7_0501600	RAP2	142	-20.43	3	20	1411	1434	20	0.75	0.75	CDS
hsa-miR-223-3p	PF3D7_0501600	RAP2	140	-17.4	3	21	336	357	18	0.7222	0.7222	CDS
hsa-miR-26b-5p	PF3D7_0501600	RAP2	153	-14.67	2	19	1367	1388	18	0.7778	0.8889	CDS
hsa-miR-335-5p	PF3D7_0501600	RAP2	153	-16.11	2	22	1545	1566	21	0.7619	0.8571	CDS
hsa-miR-338-3p	PF3D7_0501600	RAP2	151	-16.25	2	21	929	953	22	0.6364	0.7273	CDS
hsa-miR-509-3p	PF3D7_0501600	RAP2	148	-22.71	2	18	600	623	18	0.7222	0.8889	CDS
hsa-miR-579-3p	PF3D7_0501600	RAP2	146	-18.55	2	22	1128	1148	20	0.7	0.8	CDS
hsa-miR-580-3p	PF3D7_0501600	RAP2	150	-15.78	2	21	663	688	23	0.6957	0.8261	CDS
hsa-miR-580-3p	PF3D7_0501600	RAP2	150	-17.23	2	19	1391	1412	17	0.6471	0.9412	CDS
hsa-miR-580-3p	PF3D7_0501600	RAP2	150	-9.84	2	20	1181	1199	18	0.7778	0.7778	CDS
hsa-miR-95-3p	PF3D7_0501600	RAP2	142	-17.99	2	21	1356	1379	21	0.619	0.8571	CDS
hsa-miR-126-5p	PF3D7_0508000	Pf38	164	-8	2	17	574	594	15	0.8667	0.8667	5'
hsa-miR-142-5p	PF3D7_0508000	Pf38	160	-10.32	2	20	1919	1939	19	0.7895	0.8421	3'
hsa-miR-146b-5p	PF3D7_0508000	Pf38	151	-17.3	3	22	1445	1466	19	0.7895	0.8421	CDS
hsa-miR-181b-5p	PF3D7_0508000	Pf38	150	-12.54	2	15	1572	1594	13	0.6923	0.9231	CDS
hsa-miR-181c-5p	PF3D7_0508000	Pf38	150	-10.34	2	21	1574	1594	19	0.6842	0.7368	CDS
hsa-miR-181d-5p	PF3D7_0508000	Pf38	158	-13.18	2	15	1572	1594	13	0.7692	1	CDS
hsa-miR-186-5p	PF3D7_0508000	Pf38	150	-7.16	2	20	1724	1746	19	0.6842	0.7368	CDS
hsa-miR-190a-5p	PF3D7_0508000	Pf38	151	-11.02	3	21	34	56	19	0.7368	0.8947	5'
hsa-miR-196a-5p	PF3D7_0508000	Pf38	146	-19.96	2	21	1216	1236	19	0.6842	0.8421	CDS
hsa-miR-196b-5p	PF3D7_0508000	Pf38	141	-19.96	2	20	1213	1236	20	0.7	0.8	CDS
hsa-miR-210-3p	PF3D7_0508000	Pf38	146	-19.94	2	16	247	269	15	0.8	0.9333	5'
hsa-miR-23a-3p	PF3D7_0508000	Pf38	143	-16.1	2	20	1177	1195	18	0.7778	0.8333	CDS
hsa-miR-23b-3p	PF3D7_0508000	Pf38	142	-18.85	2	21	1002	1023	19	0.5789	0.8947	CDS
hsa-miR-29a-3p	PF3D7_0508000	Pf38	152	-14.06	2	21	1151	1172	19	0.7368	0.7895	CDS
hsa-miR-29c-3p	PF3D7_0508000	Pf38	160	-17.78	2	21	1151	1172	19	0.7895	0.8421	CDS
hsa-miR-30e-5p	PF3D7_0508000	Pf38	153	-11.29	2	16	701	721	14	0.8571	0.8571	5'
hsa-miR-374a-5p	PF3D7_0508000	Pf38	152	-4.8	2	20	532	557	22	0.7273	0.7727	5'
hsa-miR-374a-5p	PF3D7_0508000	Pf38	157	-5.18	2	19	19	41	18	0.7778	0.7778	5'
hsa-miR-374a-5p	PF3D7_0508000	Pf38	160	-13.23	2	13	600	621	11	1	1	5'
hsa-miR-450a-5p	PF3D7_0508000	Pf38	151	-14.56	2	21	176	200	22	0.6818	0.8182	5'
hsa-miR-579-3p	PF3D7_0508000	Pf38	154	-11.5	2	16	1543	1567	16	0.75	0.875	CDS
hsa-miR-660-5p	PF3D7_0508000	Pf38	143	-19.43	3	19	896	918	18	0.8333	0.8333	CDS
hsa-miR-126-5p	Pf3D7_0617400	EMP1	157	-16.58	2	18	4829	4849	16	0.75	1	CDS
hsa-miR-126-5p	Pf3D7_0617400	EMP1	158	-4.98	2	20	7880	7901	19	0.7368	0.7895	3'
hsa-miR-126-5p	Pf3D7_0617400	EMP1	159	-14.27	2	20	7358	7378	18	0.6667	0.8333	3'
hsa-miR-132-3p	Pf3D7_0617400	EMP1	155	-13.24	2	21	1062	1085	21	0.7143	0.7143	CDS
hsa-miR-133b	Pf3D7_0617400	EMP1	148	-17.33	2	13	3602	3623	11	0.8182	0.9091	CDS
hsa-miR-134-5p	Pf3D7_0617400	EMP1	150	-20.02	2	20	6117	6139	19	0.6842	0.8947	CDS
hsa-miR-135a-5p	Pf3D7_0617400	EMP1	157	-16.23	2	22	749	771	20	0.7	0.85	CDS
hsa-miR-135b-5p	Pf3D7_0617400	EMP1	161	-18.6	2	22	749	771	20	0.75	0.85	CDS
hsa-miR-139-5p	Pf3D7_0617400	EMP1	158	-25.65	2	20	2211	2234	19	0.7895	0.8947	CDS
hsa-miR-140-5p	Pf3D7_0617400	EMP1	153	-17.24	2	19	18	40	18	0.7222	0.7778	CDS
hsa-miR-145-5p	Pf3D7_0617400	EMP1	150	-14.46	2	20	5248	5271	19	0.6842	0.7368	CDS
hsa-miR-155-5p	Pf3D7_0617400	EMP1	148	-18.01	3	23	368	390	20	0.65	0.9	CDS
hsa-miR-17-5p	Pf3D7_0617400	EMP1	143	-15.24	2	19	4885	4907	18	0.7778	0.8333	CDS
hsa-miR-181d-5p	Pf3D7_0617400	EMP1	146	-16.01	3	20	6503	6526	18	0.7222	0.8889	CDS
hsa-miR-181d-5p	Pf3D7_0617400	EMP1	141	-17.14	3	22	3245	3267	19	0.7368	0.8421	CDS
hsa-miR-182-3p	Pf3D7_0617400	EMP1	156	-19.06	2	19	6425	6447	19	0.7368	0.8421	CDS
hsa-miR-182-5p	Pf3D7_0617400	EMP1	153	-13.6	2	14	6922	6945	12	0.75	1	CDS
hsa-miR-183-5p	Pf3D7_0617400	EMP1	146	-21.27	2	19	3750	3771	17	0.5882	0.7647	CDS
hsa-miR-187-3p	Pf3D7_0617400	EMP1	141	-16.56	2	18	3438	3459	16	0.6875	0.8125	CDS
hsa-miR-18a-5p	Pf3D7_0617400	EMP1	153	-19.94	2	21	4365	4385	19	0.7895	0.8421	CDS
hsa-miR-18b-5p	Pf3D7_0617400	EMP1	152	-20.12	2	21	4363	4385	19	0.6842	0.8421	CDS
hsa-miR-196a-5p	Pf3D7_0617400	EMP1	142	-19.46	3	20	1191	1214	19	0.7895	0.8947	CDS
hsa-miR-196b-5p	Pf3D7_0617400	EMP1	146	-20.91	2	20	3923	3949	23	0.6957	0.7391	CDS
hsa-miR-197-3p	Pf3D7_0617400	EMP1	166	-19.39	2	19	3738	3759	17	0.8235	0.8235	CDS
hsa-miR-199a-3p	Pf3D7_0617400	EMP1	152	-13.21	2	19	3285	3305	17	0.7647	0.7647	CDS
hsa-miR-199a-3p	Pf3D7_0617400	EMP1	160	-20.4	2	21	6092	6113	19	0.7368	0.8947	CDS
hsa-miR-199a-5p	Pf3D7_0617400	EMP1	140	-16.85	2	21	4051	4073	19	0.6316	0.7368	CDS
hsa-miR-199a-5p	Pf3D7_0617400	EMP1	142	-17.43	2	19	4483	4505	17	0.6471	0.6471	CDS
hsa-miR-199a-5p	Pf3D7_0617400	EMP1	155	-16.06	2	22	1226	1250	22	0.7273	0.7273	CDS
hsa-miR-199b-5p	Pf3D7_0617400	EMP1	140	-15.82	2	9	4483	4505	7	1	1	CDS
hsa-miR-199b-5p	Pf3D7_0617400	EMP1	144	-21.81	2	22	5315	5338	21	0.6667	0.7619	CDS
hsa-miR-199b-5p	Pf3D7_0617400	EMP1	156	-20.28	2	21	4051	4073	19	0.7368	0.8421	CDS
hsa-miR-199b-5p	Pf3D7_0617400	EMP1	159	-16.19	2	21	1224	1250	23	0.6957	0.7391	CDS
hsa-miR-19a-3p	Pf3D7_0617400	EMP1	140	-16.23	2	17	4277	4299	15	0.7333	0.8	CDS
hsa-miR-19b-3p	Pf3D7_0617400	EMP1	142	-18.65	2	20	4273	4299	22	0.6818	0.7273	CDS
hsa-miR-200c-3p	Pf3D7_0617400	EMP1	153	-16.15	2	18	3003	3025	16	0.75	0.75	CDS
hsa-miR-20a-5p	Pf3D7_0617400	EMP1	147	-19.3	2	22	2710	2731	20	0.8	0.85	CDS
hsa-miR-210-3p	Pf3D7_0617400	EMP1	155	-16.94	2	21	5177	5199	20	0.65	0.8	CDS
hsa-miR-218-5p	Pf3D7_0617400	EMP1	153	-13.95	2	20	3275	3297	20	0.75	0.75	CDS
hsa-miR-24-3p	Pf3D7_0617400	EMP1	142	-17.76	3	20	1560	1584	20	0.7	0.8	CDS
hsa-miR-25-3p	Pf3D7_0617400	EMP1	143	-16.01	3	21	2975	2997	19	0.7368	0.7895	CDS
hsa-miR-30a-3p	Pf3D7_0617400	EMP1	152	-10.23	2	21	6517	6538	19	0.6316	0.7368	CDS
hsa-miR-30e-3p	Pf3D7_0617400	EMP1	152	-9.56	2	21	6517	6538	19	0.6316	0.7368	CDS
hsa-miR-324-5p	Pf3D7_0617400	EMP1	160	-23.06	2	21	5410	5431	19	0.6842	0.7895	CDS
hsa-miR-32-5p	Pf3D7_0617400	EMP1	156	-9.78	2	21	5020	5041	19	0.7368	0.8421	CDS
hsa-miR-328-3p	Pf3D7_0617400	EMP1	140	-18.07	2	21	3922	3943	19	0.6316	0.7368	CDS
hsa-miR-338-3p	Pf3D7_0617400	EMP1	145	-16.97	3	21	779	798	18	0.7778	0.8333	CDS
hsa-miR-338-3p	Pf3D7_0617400	EMP1	149	-18.42	2	21	3292	3318	24	0.6667	0.75	CDS
hsa-miR-361-5p	Pf3D7_0617400	EMP1	144	-15.87	2	13	803	824	11	0.9091	1	CDS
hsa-miR-361-5p	Pf3D7_0617400	EMP1	144	-19.46	2	17	221	242	15	0.7333	0.8667	CDS
hsa-miR-362-5p	Pf3D7_0617400	EMP1	142	-20.71	3	22	38	61	20	0.75	0.8	CDS
hsa-miR-365a-3p	Pf3D7_0617400	EMP1	150	-13.11	2	20	2302	2325	20	0.7	0.7	CDS
hsa-miR-365b-3p	Pf3D7_0617400	EMP1	150	-13.11	2	20	2302	2325	20	0.7	0.7	CDS
hsa-miR-374a-5p	Pf3D7_0617400	EMP1	150	-9.65	2	19	5239	5260	17	0.7647	0.8235	CDS
hsa-miR-375-3p	Pf3D7_0617400	EMP1	158	-19.06	2	21	4653	4673	19	0.7368	0.7895	CDS
hsa-miR-425-3p	Pf3D7_0617400	EMP1	140	-27.12	2	20	263	285	20	0.65	0.85	CDS
hsa-miR-432-5p	Pf3D7_0617400	EMP1	141	-17.08	2	18	5674	5696	16	0.5625	0.9375	CDS
hsa-miR-432-5p	Pf3D7_0617400	EMP1	141	-21.59	2	22	7426	7448	20	0.65	0.85	3'
hsa-miR-491-5p	Pf3D7_0617400	EMP1	148	-16.04	2	19	5759	5779	17	0.7059	0.7647	CDS
hsa-miR-501-5p	Pf3D7_0617400	EMP1	140	-16.52	2	18	5407	5429	17	0.7059	0.8235	CDS
hsa-miR-502-5p	Pf3D7_0617400	EMP1	148	-16.71	2	19	2415	2440	22	0.6818	0.7273	CDS
hsa-miR-509-3p	Pf3D7_0617400	EMP1	140	-23.59	4	21	5995	6016	17	0.8235	0.8824	CDS
hsa-miR-509-3p	Pf3D7_0617400	EMP1	152	-15.59	2	21	178	196	19	0.7368	0.7368	CDS
hsa-miR-517c-3p	Pf3D7_0617400	EMP1	142	-22.33	4	21	4364	4384	17	0.8824	0.9412	CDS
hsa-miR-542-5p	Pf3D7_0617400	EMP1	148	-19.45	3	21	6178	6200	18	0.7778	0.7778	CDS
hsa-miR-542-5p	Pf3D7_0617400	EMP1	152	-21.57	3	17	5756	5778	14	0.8571	1	CDS
hsa-miR-545-3p	Pf3D7_0617400	EMP1	144	-16.78	2	21	7512	7533	19	0.6316	0.7895	3'
hsa-miR-545-3p	Pf3D7_0617400	EMP1	150	-8.1	2	17	6108	6128	15	0.7333	0.8667	CDS
hsa-miR-545-3p	Pf3D7_0617400	EMP1	152	-17.37	2	19	528	548	17	0.7059	0.8235	CDS
hsa-miR-576-5p	Pf3D7_0617400	EMP1	140	-16.76	2	19	6096	6116	17	0.7059	0.8235	CDS
hsa-miR-576-5p	Pf3D7_0617400	EMP1	150	-6.9	2	11	5011	5032	9	1	1	CDS
hsa-miR-576-5p	Pf3D7_0617400	EMP1	152	-6.45	2	13	1540	1561	11	0.9091	0.9091	CDS
hsa-miR-579-3p	Pf3D7_0617400	EMP1	149	-16.98	2	14	6470	6492	12	0.9167	1	CDS
hsa-miR-579-3p	Pf3D7_0617400	EMP1	150	-18.99	3	19	3259	3281	16	0.8125	0.875	CDS
hsa-miR-579-3p	Pf3D7_0617400	EMP1	153	-14.54	2	14	4664	4686	12	0.8333	0.9167	CDS
hsa-miR-580-3p	Pf3D7_0617400	EMP1	150	-12.63	2	20	6550	6573	20	0.7	0.7	CDS
hsa-miR-589-3p	Pf3D7_0617400	EMP1	147	-18.61	2	23	4994	5012	21	0.7143	0.7143	CDS
hsa-miR-642a-5p	Pf3D7_0617400	EMP1	152	-22.76	2	21	6279	6300	19	0.6842	0.8421	CDS
hsa-miR-642a-5p	Pf3D7_0617400	EMP1	154	-19.62	2	15	1315	1336	13	0.8462	0.8462	CDS
hsa-miR-650	Pf3D7_0617400	EMP1	140	-18.09	2	9	2524	2544	7	1	1	CDS
hsa-miR-652-3p	Pf3D7_0617400	EMP1	151	-28.05	2	20	4219	4239	18	0.8333	0.8889	CDS
hsa-miR-93-5p	Pf3D7_0617400	EMP1	149	-15.22	2	21	4365	4385	19	0.6842	0.7368	CDS
hsa-miR-96-5p	Pf3D7_0617400	EMP1	142	-17.07	3	21	3745	3771	22	0.7273	0.7727	CDS
hsa-miR-96-5p	Pf3D7_0617400	EMP1	140	-19.24	2	21	4010	4032	19	0.7368	0.7895	CDS
hsa-miR-96-5p	Pf3D7_0617400	EMP1	150	-15.2	2	11	35	57	9	1	1	CDS
hsa-let-7a-5p	Pf3D7_0632500	EMP1	140	-23.01	2	19	4532	4552	17	0.8235	0.8824	NA
hsa-let-7b-5p	Pf3D7_0632500	EMP1	142	-15.53	2	19	2804	2825	17	0.6471	0.8235	NA
hsa-let-7b-5p	Pf3D7_0632500	EMP1	141	-24.05	2	20	4532	4552	18	0.7778	0.8889	NA
hsa-let-7c-5p	Pf3D7_0632500	EMP1	142	-15.45	2	19	2804	2825	17	0.6471	0.8235	NA
hsa-let-7c-5p	Pf3D7_0632500	EMP1	145	-24.98	2	20	4532	4552	18	0.8333	0.8889	NA
hsa-let-7e-5p	Pf3D7_0632500	EMP1	146	-17.64	2	19	2804	2825	17	0.6471	0.8824	NA
hsa-let-7f-5p	Pf3D7_0632500	EMP1	140	-23.01	2	19	4532	4552	17	0.8235	0.8824	NA
hsa-let-7g-5p	Pf3D7_0632500	EMP1	144	-25.09	2	19	4532	4552	17	0.8824	0.8824	NA
hsa-miR-103a-3p	Pf3D7_0632500	EMP1	143	-20.96	2	22	1419	1443	22	0.5909	0.8636	NA
hsa-miR-103a-3p	Pf3D7_0632500	EMP1	151	-17.51	2	12	6605	6627	10	0.9	1	NA
hsa-miR-103a-3p	Pf3D7_0632500	EMP1	155	-14.83	2	22	8532	8553	20	0.7	0.75	NA
hsa-miR-103a-3p	Pf3D7_0632500	EMP1	157	-11.9	2	22	6473	6495	20	0.6	0.8	NA
hsa-miR-107	Pf3D7_0632500	EMP1	143	-20.77	2	22	1419	1443	22	0.5909	0.8636	NA
hsa-miR-107	Pf3D7_0632500	EMP1	151	-17.68	2	12	6605	6627	10	0.9	1	NA
hsa-miR-107	Pf3D7_0632500	EMP1	155	-18.29	2	22	8532	8553	20	0.7	0.75	NA
hsa-miR-107	Pf3D7_0632500	EMP1	157	-11.64	2	22	6473	6495	20	0.6	0.8	NA
hsa-miR-126-5p	Pf3D7_0632500	EMP1	161	-16.32	2	18	10976	10996	16	0.75	0.875	NA
hsa-miR-126-5p	Pf3D7_0632500	EMP1	167	-17.78	2	20	3437	3457	18	0.7222	0.8889	NA
hsa-miR-127-3p	Pf3D7_0632500	EMP1	141	-20.23	2	20	11654	11674	18	0.6667	0.8333	NA
hsa-miR-133b	Pf3D7_0632500	EMP1	147	-24.46	2	21	7927	7949	20	0.8	0.85	NA
hsa-miR-134-5p	Pf3D7_0632500	EMP1	150	-20.95	2	20	3358	3380	19	0.6842	0.7368	NA
hsa-miR-135a-5p	Pf3D7_0632500	EMP1	145	-15.39	2	22	7589	7611	20	0.65	0.75	NA
hsa-miR-135b-5p	Pf3D7_0632500	EMP1	149	-16.14	2	18	743	765	16	0.75	0.875	NA
hsa-miR-139-5p	Pf3D7_0632500	EMP1	141	-16.66	2	18	11740	11762	16	0.6875	0.8125	NA
hsa-miR-140-5p	Pf3D7_0632500	EMP1	148	-15.46	2	21	4526	4547	19	0.6842	0.7895	NA
hsa-miR-141-3p	Pf3D7_0632500	EMP1	145	-19.53	2	14	10402	10423	12	0.75	0.8333	NA
hsa-miR-142-3p	Pf3D7_0632500	EMP1	152	-21.09	2	22	3375	3398	21	0.6667	0.8571	NA
hsa-miR-142-3p	Pf3D7_0632500	EMP1	163	-15.12	2	21	10532	10555	20	0.7	0.85	NA
hsa-miR-145-5p	Pf3D7_0632500	EMP1	144	-17.98	2	13	2763	2785	11	0.9091	1	NA
hsa-miR-148b-3p	Pf3D7_0632500	EMP1	143	-19.45	2	20	6965	6986	18	0.6667	0.7778	NA
hsa-miR-148b-3p	Pf3D7_0632500	EMP1	143	-21.43	3	21	4968	4990	19	0.7895	0.8947	NA
hsa-miR-155-5p	Pf3D7_0632500	EMP1	155	-15.89	2	18	10338	10360	16	0.75	0.875	NA
hsa-miR-15a-5p	Pf3D7_0632500	EMP1	141	-15.51	3	20	6238	6262	20	0.75	0.8	NA
hsa-miR-15a-5p	Pf3D7_0632500	EMP1	145	-15.56	2	21	6607	6628	20	0.6	0.8	NA
hsa-miR-15a-5p	Pf3D7_0632500	EMP1	147	-18.24	2	18	1421	1444	18	0.6667	0.8333	NA
hsa-miR-15a-5p	Pf3D7_0632500	EMP1	164	-22.66	2	20	6408	6427	18	0.7778	0.8889	NA
hsa-miR-15b-5p	Pf3D7_0632500	EMP1	149	-19	2	21	6607	6628	20	0.65	0.8	NA
hsa-miR-15b-5p	Pf3D7_0632500	EMP1	157	-24.72	2	21	1420	1444	22	0.6818	0.8636	NA
hsa-miR-15b-5p	Pf3D7_0632500	EMP1	164	-21.91	2	20	6408	6427	18	0.7778	0.8889	NA
hsa-miR-16-5p	Pf3D7_0632500	EMP1	142	-16.5	2	21	6601	6628	25	0.6	0.68	NA
hsa-miR-16-5p	Pf3D7_0632500	EMP1	149	-23.56	2	21	1425	1444	19	0.6316	0.7895	NA
hsa-miR-16-5p	Pf3D7_0632500	EMP1	154	-20.05	2	19	6406	6427	17	0.6471	0.8235	NA
hsa-miR-181b-5p	Pf3D7_0632500	EMP1	149	-15.13	2	22	3996	4018	20	0.7	0.75	NA
hsa-miR-181b-5p	Pf3D7_0632500	EMP1	142	-15.94	2	21	11760	11781	19	0.6316	0.8421	NA
hsa-miR-181b-5p	Pf3D7_0632500	EMP1	140	-17.35	2	21	3245	3268	20	0.75	0.85	NA
hsa-miR-181b-5p	Pf3D7_0632500	EMP1	140	-20.01	2	21	1728	1750	19	0.5789	0.9474	NA
hsa-miR-181b-5p	Pf3D7_0632500	EMP1	151	-18.81	2	22	9918	9946	26	0.6154	0.7308	NA
hsa-miR-181b-5p	Pf3D7_0632500	EMP1	158	-15.26	2	19	9309	9331	17	0.7059	0.8235	NA
hsa-miR-181c-5p	Pf3D7_0632500	EMP1	152	-13.15	2	16	9312	9331	14	0.8571	0.8571	NA
hsa-miR-181c-5p	Pf3D7_0632500	EMP1	159	-15.98	2	20	9925	9946	18	0.6667	0.8333	NA
hsa-miR-181d-5p	Pf3D7_0632500	EMP1	141	-17.09	2	22	3441	3463	20	0.7	0.8	NA
hsa-miR-181d-5p	Pf3D7_0632500	EMP1	140	-19.16	2	21	2436	2458	19	0.6842	0.8421	NA
hsa-miR-181d-5p	Pf3D7_0632500	EMP1	150	-13.98	2	21	9925	9946	19	0.6316	0.7895	NA
hsa-miR-181d-5p	Pf3D7_0632500	EMP1	157	-11.39	2	18	8259	8281	16	0.6875	0.875	NA
hsa-miR-181d-5p	Pf3D7_0632500	EMP1	166	-17.38	2	19	9309	9331	17	0.7647	0.8824	NA
hsa-miR-182-3p	Pf3D7_0632500	EMP1	150	-15.51	2	20	7282	7303	19	0.7368	0.8421	NA
hsa-miR-182-5p	Pf3D7_0632500	EMP1	153	-18.01	2	23	2509	2535	24	0.6667	0.6667	NA
hsa-miR-182-5p	Pf3D7_0632500	EMP1	156	-14.07	2	18	1513	1537	17	0.7647	0.8235	NA
hsa-miR-186-5p	Pf3D7_0632500	EMP1	149	-16.46	3	19	3615	3637	17	0.8235	0.8824	NA
hsa-miR-190a-5p	Pf3D7_0632500	EMP1	153	-14.6	2	21	7707	7728	20	0.8	0.85	NA
hsa-miR-195-5p	Pf3D7_0632500	EMP1	147	-23.1	2	17	1423	1444	16	0.75	0.75	NA
hsa-miR-195-5p	Pf3D7_0632500	EMP1	150	-19.46	2	11	6407	6427	9	1	1	NA
hsa-miR-197-3p	Pf3D7_0632500	EMP1	147	-28.66	2	21	1732	1755	21	0.7143	0.7619	NA
hsa-miR-197-3p	Pf3D7_0632500	EMP1	151	-21.82	2	19	1461	1482	18	0.7778	0.7778	NA
hsa-miR-197-3p	Pf3D7_0632500	EMP1	155	-20.72	2	17	9774	9798	18	0.7778	0.7778	NA
hsa-miR-199a-3p	Pf3D7_0632500	EMP1	150	-14.63	2	17	7884	7904	15	0.8	0.8	NA
hsa-miR-199a-5p	Pf3D7_0632500	EMP1	140	-22.17	2	19	17	38	17	0.7059	0.8235	NA
hsa-miR-199b-5p	Pf3D7_0632500	EMP1	151	-15.38	2	22	10932	10953	20	0.7	0.85	NA
hsa-miR-19a-3p	Pf3D7_0632500	EMP1	152	-11.03	2	19	5870	5891	17	0.7647	0.7647	NA
hsa-miR-200a-3p	Pf3D7_0632500	EMP1	141	-16.82	3	19	3388	3410	17	0.7647	0.8235	NA
hsa-miR-200a-3p	Pf3D7_0632500	EMP1	148	-19.65	2	19	10400	10423	19	0.7368	0.7368	NA
hsa-miR-221-3p	Pf3D7_0632500	EMP1	141	-19.91	2	18	9662	9684	16	0.8125	0.875	NA
hsa-miR-22-3p	Pf3D7_0632500	EMP1	152	-13.68	2	21	5368	5389	19	0.7368	0.7895	NA
hsa-miR-23a-3p	Pf3D7_0632500	EMP1	145	-15.5	2	20	9923	9948	23	0.6522	0.6957	NA
hsa-miR-23b-3p	Pf3D7_0632500	EMP1	144	-17.13	2	19	9921	9948	22	0.6818	0.6818	NA
hsa-miR-23b-3p	Pf3D7_0632500	EMP1	148	-20.24	2	21	1772	1794	19	0.7895	0.8421	NA
hsa-miR-25-3p	Pf3D7_0632500	EMP1	140	-18.91	2	21	3073	3094	19	0.7368	0.7895	NA
hsa-miR-29a-3p	Pf3D7_0632500	EMP1	146	-16.94	2	11	1420	1441	9	0.8889	1	NA
hsa-miR-301a-3p	Pf3D7_0632500	EMP1	141	-15.51	3	22	2081	2103	19	0.6842	0.7368	NA
hsa-miR-30a-3p	Pf3D7_0632500	EMP1	149	-23.3	2	21	8834	8855	20	0.75	0.85	NA
hsa-miR-30a-3p	Pf3D7_0632500	EMP1	150	-9.15	2	21	9699	9716	19	0.7368	0.7895	NA
hsa-miR-30a-3p	Pf3D7_0632500	EMP1	151	-13.07	2	21	2866	2888	20	0.6	0.8	NA
hsa-miR-30a-3p	Pf3D7_0632500	EMP1	154	-13.17	2	21	9861	9881	19	0.6842	0.7895	NA
hsa-miR-30a-3p	Pf3D7_0632500	EMP1	160	-13.27	2	21	8207	8228	19	0.6842	0.7895	NA
hsa-miR-30e-3p	Pf3D7_0632500	EMP1	143	-19.37	2	17	8833	8855	16	0.75	0.875	NA
hsa-miR-30e-3p	Pf3D7_0632500	EMP1	150	-9.15	2	21	9699	9716	19	0.7368	0.7895	NA
hsa-miR-30e-3p	Pf3D7_0632500	EMP1	155	-12.99	2	21	2866	2888	20	0.65	0.8	NA
hsa-miR-30e-3p	Pf3D7_0632500	EMP1	164	-13.27	2	21	8207	8228	19	0.7368	0.7895	NA
hsa-miR-324-3p	Pf3D7_0632500	EMP1	145	-26.37	2	22	1448	1470	20	0.65	0.9	NA
hsa-miR-324-5p	Pf3D7_0632500	EMP1	149	-17.51	2	19	2243	2265	18	0.6667	0.7778	NA
hsa-miR-335-5p	Pf3D7_0632500	EMP1	145	-17.6	2	22	2183	2207	23	0.7391	0.7826	NA
hsa-miR-342-3p	Pf3D7_0632500	EMP1	140	-16.01	2	9	3879	3901	7	1	1	NA
hsa-miR-342-3p	Pf3D7_0632500	EMP1	149	-18.48	3	19	7244	7267	17	0.8235	0.8824	NA
hsa-miR-362-5p	Pf3D7_0632500	EMP1	140	-15.49	2	9	6744	6767	7	1	1	NA
hsa-miR-363-5p	Pf3D7_0632500	EMP1	145	-15.15	2	10	7169	7190	8	1	1	NA
hsa-miR-382-5p	Pf3D7_0632500	EMP1	140	-15.11	2	21	5864	5887	22	0.6818	0.8182	NA
hsa-miR-422a	Pf3D7_0632500	EMP1	146	-16.6	2	11	7187	7208	9	0.8889	1	NA
hsa-miR-424-5p	Pf3D7_0632500	EMP1	148	-15.28	2	21	6607	6628	19	0.5789	0.7368	NA
hsa-miR-424-5p	Pf3D7_0632500	EMP1	141	-18.36	2	15	1422	1444	14	0.6429	0.8571	NA
hsa-miR-424-5p	Pf3D7_0632500	EMP1	157	-11.68	2	19	6405	6427	18	0.7222	0.8333	NA
hsa-miR-432-5p	Pf3D7_0632500	EMP1	140	-17.26	2	22	7050	7073	21	0.5714	0.8095	NA
hsa-miR-432-5p	Pf3D7_0632500	EMP1	151	-23.87	2	22	5794	5815	20	0.7	0.85	NA
hsa-miR-485-3p	Pf3D7_0632500	EMP1	146	-22.24	3	21	4071	4091	18	0.7778	0.8333	NA
hsa-miR-485-3p	Pf3D7_0632500	EMP1	152	-9.14	2	21	9891	9912	19	0.6842	0.6842	NA
hsa-miR-486-5p	Pf3D7_0632500	EMP1	145	-17.87	2	21	3404	3423	19	0.6316	0.7368	NA
hsa-miR-491-5p	Pf3D7_0632500	EMP1	147	-17.34	2	20	879	900	18	0.6667	0.6667	NA
hsa-miR-501-5p	Pf3D7_0632500	EMP1	144	-15.95	3	21	82	103	18	0.7222	0.7778	NA
hsa-miR-501-5p	Pf3D7_0632500	EMP1	155	-18.21	2	16	9278	9299	14	0.7857	0.8571	NA
hsa-miR-502-5p	Pf3D7_0632500	EMP1	141	-17.32	2	14	1009	1029	12	0.8333	0.9167	NA
hsa-miR-502-5p	Pf3D7_0632500	EMP1	154	-14.02	2	15	4463	4483	13	0.7692	0.9231	NA
hsa-miR-503-5p	Pf3D7_0632500	EMP1	141	-20.53	2	22	6405	6427	20	0.6	0.75	NA
hsa-miR-545-3p	Pf3D7_0632500	EMP1	145	-18.28	2	18	2584	2605	16	0.625	0.9375	NA
hsa-miR-545-3p	Pf3D7_0632500	EMP1	160	-15.54	2	21	3035	3056	19	0.6842	0.7895	NA
hsa-miR-545-3p	Pf3D7_0632500	EMP1	164	-13.39	2	21	8612	8633	19	0.7368	0.7895	NA
hsa-miR-548d-3p	Pf3D7_0632500	EMP1	146	-19.14	2	20	2062	2084	19	0.7895	0.8947	NA
hsa-miR-548d-3p	Pf3D7_0632500	EMP1	150	-6.9	2	21	5639	5659	19	0.6316	0.7895	NA
hsa-miR-548d-3p	Pf3D7_0632500	EMP1	160	-13.16	2	21	326	347	19	0.6842	0.7895	NA
hsa-miR-576-5p	Pf3D7_0632500	EMP1	150	-6.59	2	11	5860	5881	9	1	1	NA
hsa-miR-576-5p	Pf3D7_0632500	EMP1	153	-9.19	2	14	8686	8707	12	0.8333	0.9167	NA
hsa-miR-576-5p	Pf3D7_0632500	EMP1	158	-14.2	2	20	4234	4258	21	0.7143	0.7619	NA
hsa-miR-579-3p	Pf3D7_0632500	EMP1	140	-17.75	2	19	7555	7581	21	0.6667	0.8095	NA
hsa-miR-579-3p	Pf3D7_0632500	EMP1	150	-12.69	2	11	10808	10830	9	1	1	NA
hsa-miR-579-3p	Pf3D7_0632500	EMP1	157	-14.06	2	14	7853	7875	12	0.9167	0.9167	NA
hsa-miR-579-3p	Pf3D7_0632500	EMP1	161	-15.47	2	14	10820	10842	12	0.9167	1	NA
hsa-miR-589-3p	Pf3D7_0632500	EMP1	148	-22.2	3	23	4030	4055	22	0.7727	0.7727	NA
hsa-miR-618	Pf3D7_0632500	EMP1	141	-15.76	2	14	5634	5656	12	0.75	1	NA
hsa-miR-618	Pf3D7_0632500	EMP1	154	-20.05	2	19	5339	5361	17	0.7647	0.8824	NA
hsa-miR-624-5p	Pf3D7_0632500	EMP1	149	-16.36	2	14	1471	1492	12	0.8333	0.8333	NA
hsa-miR-624-5p	Pf3D7_0632500	EMP1	143	-16.92	3	21	9419	9441	19	0.6316	0.8947	NA
hsa-miR-624-5p	Pf3D7_0632500	EMP1	153	-18.51	2	14	1429	1450	12	0.8333	0.9167	NA
hsa-miR-624-5p	Pf3D7_0632500	EMP1	157	-18.75	2	20	7619	7639	18	0.7222	0.8333	NA
hsa-miR-624-5p	Pf3D7_0632500	EMP1	159	-22.68	2	21	1451	1474	21	0.6667	0.8095	NA
hsa-miR-629-3p	Pf3D7_0632500	EMP1	147	-16.17	2	12	5911	5932	10	0.9	0.9	NA
hsa-miR-642a-5p	Pf3D7_0632500	EMP1	144	-15.25	2	13	6889	6910	11	0.8182	0.8182	NA
hsa-miR-651-5p	Pf3D7_0632500	EMP1	152	-7.96	2	21	8985	9006	19	0.6316	0.7368	NA
hsa-miR-651-5p	Pf3D7_0632500	EMP1	162	-16.14	2	21	8128	8148	19	0.7895	0.7895	NA
hsa-miR-7-5p	Pf3D7_0632500	EMP1	141	-16.76	2	23	5197	5221	22	0.6818	0.8182	NA
hsa-miR-7-5p	Pf3D7_0632500	EMP1	142	-17.03	2	23	9600	9621	21	0.7143	0.9048	NA
hsa-miR-96-5p	Pf3D7_0632500	EMP1	147	-18.06	2	22	5844	5868	22	0.7727	0.8636	NA
hsa-miR-96-5p	Pf3D7_0632500	EMP1	140	-18.16	2	22	2590	2613	21	0.6667	0.8571	NA
hsa-miR-96-5p	Pf3D7_0632500	EMP1	152	-19.97	2	21	2324	2346	19	0.6842	0.8421	NA
hsa-miR-98-5p	Pf3D7_0632500	EMP1	141	-16.75	2	20	10864	10887	20	0.8	0.85	NA
hsa-miR-98-5p	Pf3D7_0632500	EMP1	140	-23.01	2	19	4532	4552	17	0.8235	0.8824	NA
hsa-miR-98-5p	Pf3D7_0632500	EMP1	151	-17.43	2	20	2804	2825	18	0.7222	0.8333	NA
hsa-miR-99a-5p	Pf3D7_0632500	EMP1	140	-22.54	3	21	11838	11859	18	0.7778	0.8333	NA
hsa-let-7e-5p	Pf3D7_0632800	EMP1	140	-17.17	2	18	3636	3658	17	0.7059	0.8235	NA
hsa-miR-100-5p	Pf3D7_0632800	EMP1	144	-25.91	2	21	787	808	19	0.6842	0.7368	NA
hsa-miR-101-3p	Pf3D7_0632800	EMP1	153	-15.8	2	19	520	543	20	0.7	0.75	NA
hsa-miR-103a-3p	Pf3D7_0632800	EMP1	147	-18.06	2	12	86	108	10	0.9	0.9	NA
hsa-miR-103a-3p	Pf3D7_0632800	EMP1	147	-19.88	2	22	2673	2697	22	0.6818	0.8182	NA
hsa-miR-103a-3p	Pf3D7_0632800	EMP1	159	-23.93	2	22	4149	4173	22	0.6818	0.8182	NA
hsa-miR-107	Pf3D7_0632800	EMP1	147	-15.92	2	12	86	108	10	0.9	0.9	NA
hsa-miR-107	Pf3D7_0632800	EMP1	147	-23.51	2	22	2673	2697	22	0.6818	0.8182	NA
hsa-miR-107	Pf3D7_0632800	EMP1	159	-23.93	2	22	4149	4173	22	0.6818	0.8182	NA
hsa-miR-126-5p	Pf3D7_0632800	EMP1	148	-16.92	2	17	3950	3970	15	0.6667	1	NA
hsa-miR-126-5p	Pf3D7_0632800	EMP1	153	-13.6	2	20	591	610	18	0.6667	0.8333	NA
hsa-miR-126-5p	Pf3D7_0632800	EMP1	153	-9.9	2	18	1358	1378	16	0.75	0.9375	NA
hsa-miR-126-5p	Pf3D7_0632800	EMP1	160	-10.91	2	20	410	433	21	0.8095	0.8095	NA
hsa-miR-126-5p	Pf3D7_0632800	EMP1	165	-13.35	2	20	1607	1630	21	0.7619	0.8571	NA
hsa-miR-140-5p	Pf3D7_0632800	EMP1	147	-22.2	2	21	2651	2674	21	0.6667	0.8095	NA
hsa-miR-142-3p	Pf3D7_0632800	EMP1	141	-16.21	2	18	679	701	16	0.625	0.875	NA
hsa-miR-15a-5p	Pf3D7_0632800	EMP1	150	-19.04	2	20	4149	4174	22	0.5909	0.7727	NA
hsa-miR-15a-5p	Pf3D7_0632800	EMP1	160	-17.23	2	21	88	109	19	0.7368	0.7368	NA
hsa-miR-15b-5p	Pf3D7_0632800	EMP1	142	-16.75	2	20	4149	4174	22	0.5455	0.7273	NA
hsa-miR-15b-5p	Pf3D7_0632800	EMP1	155	-12.35	2	20	88	109	18	0.7222	0.7222	NA
hsa-miR-16-5p	Pf3D7_0632800	EMP1	141	-18.6	2	19	4149	4174	21	0.5714	0.7143	NA
hsa-miR-17-3p	Pf3D7_0632800	EMP1	148	-17.4	2	21	4190	4211	19	0.5789	0.7368	NA
hsa-miR-181b-5p	Pf3D7_0632800	EMP1	150	-9.74	2	20	3710	3733	19	0.6842	0.7368	NA
hsa-miR-181d-5p	Pf3D7_0632800	EMP1	152	-11.81	2	14	1303	1327	14	0.8571	0.8571	NA
hsa-miR-181d-5p	Pf3D7_0632800	EMP1	158	-12.65	2	20	3710	3733	19	0.7368	0.7895	NA
hsa-miR-182-3p	Pf3D7_0632800	EMP1	149	-18.2	2	18	5554	5571	16	0.75	0.8125	NA
hsa-miR-187-3p	Pf3D7_0632800	EMP1	143	-26.37	2	20	2440	2461	18	0.6111	0.8333	NA
hsa-miR-190a-5p	Pf3D7_0632800	EMP1	153	-14.13	2	19	475	497	18	0.7222	0.7778	NA
hsa-miR-196a-5p	Pf3D7_0632800	EMP1	151	-17.53	2	21	6490	6512	20	0.65	0.9	NA
hsa-miR-196b-5p	Pf3D7_0632800	EMP1	147	-18.59	2	21	6490	6512	20	0.65	0.85	NA
hsa-miR-197-3p	Pf3D7_0632800	EMP1	145	-22.22	2	18	987	1008	16	0.875	0.875	NA
hsa-miR-197-3p	Pf3D7_0632800	EMP1	143	-24.01	2	20	3786	3807	18	0.7778	0.8333	NA
hsa-miR-199a-3p	Pf3D7_0632800	EMP1	142	-19.88	2	21	6423	6443	19	0.7895	0.8421	NA
hsa-miR-199b-5p	Pf3D7_0632800	EMP1	144	-25.96	2	22	4427	4450	21	0.7143	0.8571	NA
hsa-miR-199b-5p	Pf3D7_0632800	EMP1	151	-15.38	2	22	5943	5964	20	0.7	0.85	NA
hsa-miR-200c-3p	Pf3D7_0632800	EMP1	144	-18.45	2	22	2779	2803	22	0.6364	0.7727	NA
hsa-miR-25-3p	Pf3D7_0632800	EMP1	142	-16.3	3	20	3541	3563	18	0.7222	0.8333	NA
hsa-miR-30e-5p	Pf3D7_0632800	EMP1	151	-11.28	2	16	1850	1871	14	0.7857	0.7857	NA
hsa-miR-32-5p	Pf3D7_0632800	EMP1	143	-15.03	3	21	3541	3563	19	0.7368	0.7895	NA
hsa-miR-424-5p	Pf3D7_0632800	EMP1	143	-15.34	2	21	4680	4702	20	0.65	0.8	NA
hsa-miR-424-5p	Pf3D7_0632800	EMP1	172	-18.24	2	21	88	109	19	0.7895	0.8421	NA
hsa-miR-451a	Pf3D7_0632800	EMP1	140	-15.26	3	19	4251	4274	18	0.7778	0.8333	NA
hsa-miR-501-5p	Pf3D7_0632800	EMP1	155	-14.01	2	16	4262	4283	14	0.7857	0.8571	NA
hsa-miR-502-5p	Pf3D7_0632800	EMP1	143	-16.46	2	13	118	139	12	0.8333	0.8333	NA
hsa-miR-509-3p	Pf3D7_0632800	EMP1	140	-16.63	2	21	6311	6332	19	0.7368	0.7895	NA
hsa-miR-517c-3p	Pf3D7_0632800	EMP1	155	-13.8	2	16	69	90	14	0.7857	0.8571	NA
hsa-miR-542-5p	Pf3D7_0632800	EMP1	148	-19.45	3	21	5305	5327	18	0.7778	0.7778	NA
hsa-miR-548d-3p	Pf3D7_0632800	EMP1	155	-11.59	2	12	1097	1118	10	1	1	NA
hsa-miR-576-5p	Pf3D7_0632800	EMP1	152	-10.8	2	13	610	631	11	0.9091	0.9091	NA
hsa-miR-576-5p	Pf3D7_0632800	EMP1	152	-14	2	17	2050	2071	15	0.7333	0.8	NA
hsa-miR-579-3p	Pf3D7_0632800	EMP1	152	-21.94	2	22	2618	2643	23	0.6957	0.7826	NA
hsa-miR-618	Pf3D7_0632800	EMP1	171	-18.34	2	20	4055	4077	18	0.8333	0.8333	NA
hsa-miR-624-5p	Pf3D7_0632800	EMP1	147	-19.52	2	20	5224	5245	18	0.5556	0.9444	NA
hsa-miR-624-5p	Pf3D7_0632800	EMP1	151	-15.35	2	21	5542	5565	21	0.6667	0.7143	NA
hsa-miR-642a-5p	Pf3D7_0632800	EMP1	145	-15.97	2	21	2142	2161	19	0.6842	0.6842	NA
hsa-miR-95-3p	Pf3D7_0632800	EMP1	145	-15.7	2	10	4890	4911	8	1	1	NA
hsa-miR-9-5p	Pf3D7_0632800	EMP1	146	-15.32	3	22	4947	4969	20	0.75	0.85	NA
hsa-miR-9-5p	Pf3D7_0632800	EMP1	155	-14.7	3	22	5727	5752	22	0.8182	0.8182	NA
hsa-miR-96-5p	Pf3D7_0632800	EMP1	147	-20.08	3	22	2755	2781	23	0.7391	0.7826	NA
hsa-miR-96-5p	Pf3D7_0632800	EMP1	158	-14.38	2	21	3846	3867	19	0.7368	0.7895	NA
hsa-miR-99a-5p	Pf3D7_0632800	EMP1	141	-25.91	2	19	786	808	18	0.7222	0.7778	NA
hsa-let-7e-5p	Pf3D7_0711700	EMP1	141	-17.1	2	20	3641	3664	20	0.7	0.8	NA
hsa-miR-106b-5p	Pf3D7_0711700	EMP1	148	-17.14	2	20	4011	4031	19	0.7895	0.8421	NA
hsa-miR-126-5p	Pf3D7_0711700	EMP1	152	-21.39	2	18	6038	6061	19	0.7895	0.8421	NA
hsa-miR-126-5p	Pf3D7_0711700	EMP1	159	-8.48	2	20	6170	6190	18	0.6667	0.8333	NA
hsa-miR-126-5p	Pf3D7_0711700	EMP1	161	-15.47	2	20	5937	5956	18	0.7778	0.8333	NA
hsa-miR-126-5p	Pf3D7_0711700	EMP1	164	-11.23	2	17	3956	3976	15	0.8667	0.8667	NA
hsa-miR-135a-5p	Pf3D7_0711700	EMP1	152	-12.13	2	21	4498	4520	19	0.6842	0.6842	NA
hsa-miR-135a-5p	Pf3D7_0711700	EMP1	159	-17.7	2	16	761	783	14	0.7857	0.9286	NA
hsa-miR-135b-5p	Pf3D7_0711700	EMP1	152	-12.23	2	21	4498	4520	19	0.6842	0.6842	NA
hsa-miR-135b-5p	Pf3D7_0711700	EMP1	163	-20.07	2	16	761	783	14	0.8571	0.9286	NA
hsa-miR-140-5p	Pf3D7_0711700	EMP1	144	-17.31	3	18	3376	3398	16	0.8125	0.875	NA
hsa-miR-141-3p	Pf3D7_0711700	EMP1	155	-17.9	2	21	6021	6043	20	0.7	0.75	NA
hsa-miR-142-3p	Pf3D7_0711700	EMP1	140	-16.81	2	21	1586	1608	19	0.6316	0.8947	NA
hsa-miR-15a-5p	Pf3D7_0711700	EMP1	149	-15.77	2	19	1221	1243	18	0.6111	0.8333	NA
hsa-miR-15b-5p	Pf3D7_0711700	EMP1	149	-19.36	2	19	1221	1243	18	0.6111	0.8333	NA
hsa-miR-16-5p	Pf3D7_0711700	EMP1	150	-20.48	2	20	1221	1243	19	0.5789	0.8421	NA
hsa-miR-17-5p	Pf3D7_0711700	EMP1	145	-15.79	2	21	4009	4031	20	0.75	0.8	NA
hsa-miR-181b-5p	Pf3D7_0711700	EMP1	145	-18.59	3	18	1515	1537	15	0.6667	1	NA
hsa-miR-181d-5p	Pf3D7_0711700	EMP1	147	-15.87	2	21	3716	3739	20	0.7	0.8	NA
hsa-miR-181d-5p	Pf3D7_0711700	EMP1	141	-16.53	3	18	1515	1537	15	0.6	1	NA
hsa-miR-182-3p	Pf3D7_0711700	EMP1	149	-18.2	2	19	5534	5556	19	0.6316	0.7895	NA
hsa-miR-182-3p	Pf3D7_0711700	EMP1	152	-24.45	2	17	1322	1342	15	0.8	0.9333	NA
hsa-miR-182-5p	Pf3D7_0711700	EMP1	151	-12.86	2	17	1465	1489	16	0.75	0.8125	NA
hsa-miR-182-5p	Pf3D7_0711700	EMP1	156	-15.6	2	22	1808	1832	21	0.619	0.8095	NA
hsa-miR-187-3p	Pf3D7_0711700	EMP1	140	-17.77	3	21	2602	2623	18	0.7222	0.7222	NA
hsa-miR-187-3p	Pf3D7_0711700	EMP1	141	-19.38	2	20	3221	3241	18	0.6111	0.8889	NA
hsa-miR-187-3p	Pf3D7_0711700	EMP1	141	-19.86	2	19	4389	4411	18	0.7222	0.7778	NA
hsa-miR-195-5p	Pf3D7_0711700	EMP1	150	-19.36	2	20	1222	1243	19	0.6316	0.7895	NA
hsa-miR-196a-5p	Pf3D7_0711700	EMP1	141	-16.6	2	20	3086	3106	18	0.7778	0.8889	NA
hsa-miR-196b-5p	Pf3D7_0711700	EMP1	141	-16.86	2	20	3086	3106	18	0.7778	0.8889	NA
hsa-miR-197-3p	Pf3D7_0711700	EMP1	143	-17.54	2	16	5025	5046	14	0.7857	0.8571	NA
hsa-miR-197-3p	Pf3D7_0711700	EMP1	146	-29.07	2	19	1236	1257	17	0.7059	0.8235	NA
hsa-miR-199a-3p	Pf3D7_0711700	EMP1	145	-20.64	2	21	1430	1451	20	0.65	0.9	NA
hsa-miR-199a-3p	Pf3D7_0711700	EMP1	155	-11.52	2	21	5431	5453	20	0.65	0.8	NA
hsa-miR-199a-5p	Pf3D7_0711700	EMP1	140	-17.79	2	22	6110	6133	21	0.7619	0.7619	NA
hsa-miR-199b-5p	Pf3D7_0711700	EMP1	144	-18.99	2	22	6110	6133	21	0.7619	0.8095	NA
hsa-miR-199b-5p	Pf3D7_0711700	EMP1	151	-15.38	2	22	5817	5838	20	0.7	0.85	NA
hsa-miR-200a-3p	Pf3D7_0711700	EMP1	155	-16.7	2	21	6021	6043	20	0.7	0.75	NA
hsa-miR-20a-5p	Pf3D7_0711700	EMP1	141	-15.13	2	21	4009	4031	20	0.7	0.8	NA
hsa-miR-221-3p	Pf3D7_0711700	EMP1	145	-17.87	3	18	242	264	15	0.8	0.8667	NA
hsa-miR-221-3p	Pf3D7_0711700	EMP1	152	-19.77	2	22	774	793	20	0.75	0.75	NA
hsa-miR-222-3p	Pf3D7_0711700	EMP1	148	-15.57	2	15	770	793	16	0.8125	0.8125	NA
hsa-miR-23a-3p	Pf3D7_0711700	EMP1	146	-19.54	2	19	1717	1737	17	0.8235	0.8824	NA
hsa-miR-23b-3p	Pf3D7_0711700	EMP1	151	-21.35	2	20	1715	1737	18	0.8333	0.8889	NA
hsa-miR-26a-5p	Pf3D7_0711700	EMP1	142	-15.88	2	20	4784	4806	19	0.6316	0.8421	NA
hsa-miR-29a-3p	Pf3D7_0711700	EMP1	142	-18.09	2	13	1220	1240	11	0.8182	0.9091	NA
hsa-miR-29a-3p	Pf3D7_0711700	EMP1	140	-19.55	2	17	1204	1225	15	0.8667	0.8667	NA
hsa-miR-29a-3p	Pf3D7_0711700	EMP1	155	-15.32	2	21	3316	3340	22	0.6818	0.7273	NA
hsa-miR-29c-3p	Pf3D7_0711700	EMP1	146	-17.75	2	11	1219	1240	9	0.8889	1	NA
hsa-miR-29c-3p	Pf3D7_0711700	EMP1	163	-18.52	2	21	3316	3340	22	0.7273	0.7727	NA
hsa-miR-301a-3p	Pf3D7_0711700	EMP1	140	-15.5	2	22	4733	4756	21	0.5714	0.8095	NA
hsa-miR-324-3p	Pf3D7_0711700	EMP1	144	-23.11	2	22	1207	1230	21	0.6667	0.7619	NA
hsa-miR-338-3p	Pf3D7_0711700	EMP1	149	-16.99	2	20	6315	6335	18	0.6111	0.8333	NA
hsa-miR-340-3p	Pf3D7_0711700	EMP1	145	-16.37	2	20	4346	4370	21	0.7143	0.8095	NA
hsa-miR-340-3p	Pf3D7_0711700	EMP1	146	-17.76	2	21	1795	1815	19	0.6842	0.8421	NA
hsa-miR-340-3p	Pf3D7_0711700	EMP1	140	-20.48	2	9	2534	2555	7	1	1	NA
hsa-miR-361-5p	Pf3D7_0711700	EMP1	155	-16.19	2	20	4654	4675	18	0.6667	0.9444	NA
hsa-miR-363-5p	Pf3D7_0711700	EMP1	151	-17.48	2	17	5178	5201	17	0.7647	0.7647	NA
hsa-miR-375-3p	Pf3D7_0711700	EMP1	141	-16.64	2	19	5038	5062	20	0.6	0.7	NA
hsa-miR-375-3p	Pf3D7_0711700	EMP1	143	-16.64	2	13	1052	1075	13	0.7692	0.8462	NA
hsa-miR-375-3p	Pf3D7_0711700	EMP1	147	-23.25	2	20	6595	6616	18	0.6667	0.8333	NA
hsa-miR-424-5p	Pf3D7_0711700	EMP1	140	-16.83	2	9	1222	1243	7	1	1	NA
hsa-miR-425-5p	Pf3D7_0711700	EMP1	151	-15.94	2	22	436	457	20	0.65	0.75	NA
hsa-miR-451a	Pf3D7_0711700	EMP1	148	-20.49	3	20	2767	2786	17	0.8235	0.8824	NA
hsa-miR-491-5p	Pf3D7_0711700	EMP1	158	-23.83	2	16	2790	2813	16	0.8125	0.875	NA
hsa-miR-500a-3p	Pf3D7_0711700	EMP1	163	-22.6	2	16	4303	4324	14	0.8571	0.9286	NA
hsa-miR-501-5p	Pf3D7_0711700	EMP1	142	-16.1	3	19	79	100	16	0.75	0.8125	NA
hsa-miR-502-5p	Pf3D7_0711700	EMP1	142	-17.82	2	15	778	798	13	0.7692	0.9231	NA
hsa-miR-542-5p	Pf3D7_0711700	EMP1	141	-18.3	3	21	4868	4888	18	0.7778	0.7778	NA
hsa-miR-545-3p	Pf3D7_0711700	EMP1	152	-17.2	2	19	546	566	17	0.7059	0.8235	NA
hsa-miR-548d-3p	Pf3D7_0711700	EMP1	142	-18.76	2	20	2014	2036	19	0.7368	0.8947	NA
hsa-miR-576-5p	Pf3D7_0711700	EMP1	157	-7.99	2	14	3130	3151	12	0.9167	0.9167	NA
hsa-miR-576-5p	Pf3D7_0711700	EMP1	160	-11.54	2	21	637	658	19	0.7368	0.7368	NA
hsa-miR-579-3p	Pf3D7_0711700	EMP1	142	-16.16	2	22	4174	4197	22	0.6818	0.7727	NA
hsa-miR-579-3p	Pf3D7_0711700	EMP1	153	-11.63	2	14	5693	5715	12	0.8333	0.9167	NA
hsa-miR-579-3p	Pf3D7_0711700	EMP1	165	-15.5	2	14	5705	5727	12	1	1	NA
hsa-miR-624-5p	Pf3D7_0711700	EMP1	141	-17.52	3	21	317	340	21	0.7143	0.8095	NA
hsa-miR-624-5p	Pf3D7_0711700	EMP1	141	-20.16	2	14	1219	1240	12	0.8333	0.9167	NA
hsa-miR-624-5p	Pf3D7_0711700	EMP1	152	-17.5	2	21	1672	1690	19	0.7368	0.7368	NA
hsa-miR-624-5p	Pf3D7_0711700	EMP1	158	-19.12	2	21	1427	1447	19	0.6842	0.8421	NA
hsa-miR-629-3p	Pf3D7_0711700	EMP1	143	-15.06	3	21	3183	3205	19	0.7368	0.7895	NA
hsa-miR-650	Pf3D7_0711700	EMP1	143	-17.92	2	20	3323	3343	18	0.6111	0.8333	NA
hsa-miR-660-5p	Pf3D7_0711700	EMP1	140	-15.1	2	21	1277	1298	19	0.6316	0.7368	NA
hsa-miR-93-5p	Pf3D7_0711700	EMP1	148	-16.84	2	21	4009	4031	19	0.6842	0.7895	NA
hsa-miR-95-3p	Pf3D7_0711700	EMP1	148	-16.54	2	20	4872	4896	22	0.6818	0.7273	NA
hsa-miR-95-3p	Pf3D7_0711700	EMP1	151	-15.7	2	20	1326	1347	18	0.6111	0.7778	NA
hsa-miR-95-3p	Pf3D7_0711700	EMP1	155	-17.72	2	21	5923	5945	20	0.7	0.9	NA
hsa-miR-9-5p	Pf3D7_0711700	EMP1	140	-18.46	2	22	2215	2239	22	0.5909	0.7727	NA
hsa-miR-9-5p	Pf3D7_0711700	EMP1	154	-10.42	2	21	5246	5267	19	0.7368	0.7368	NA
hsa-miR-9-5p	Pf3D7_0711700	EMP1	154	-17.38	2	22	6252	6277	24	0.6667	0.75	NA
hsa-let-7b-5p	Pf3D7_0712300	EMP1	140	-20.88	2	21	341	362	19	0.6316	0.8947	NA
hsa-let-7c-5p	Pf3D7_0712300	EMP1	144	-20.91	2	21	341	362	19	0.6842	0.8947	NA
hsa-miR-101-3p	Pf3D7_0712300	EMP1	143	-19.86	2	20	3801	3820	19	0.7368	0.8421	NA
hsa-miR-101-3p	Pf3D7_0712300	EMP1	155	-12.86	2	19	4215	4233	17	0.7647	0.8235	NA
hsa-miR-126-5p	Pf3D7_0712300	EMP1	143	-15.67	2	20	1265	1285	18	0.6667	0.7778	NA
hsa-miR-126-5p	Pf3D7_0712300	EMP1	153	-11.45	2	18	5966	5986	16	0.6875	0.8125	NA
hsa-miR-126-5p	Pf3D7_0712300	EMP1	153	-2.94	2	18	5954	5974	16	0.6875	0.8125	NA
hsa-miR-126-5p	Pf3D7_0712300	EMP1	157	-10.59	2	18	6689	6709	16	0.6875	0.875	NA
hsa-miR-130a-3p	Pf3D7_0712300	EMP1	143	-25.26	2	21	4203	4231	26	0.6154	0.7308	NA
hsa-miR-130a-3p	Pf3D7_0712300	EMP1	150	-14.96	2	15	1102	1123	13	0.7692	0.8462	NA
hsa-miR-132-3p	Pf3D7_0712300	EMP1	152	-17.29	2	18	1107	1130	18	0.7222	0.7778	NA
hsa-miR-132-3p	Pf3D7_0712300	EMP1	162	-20.89	2	19	5308	5329	17	0.7647	0.8235	NA
hsa-miR-134-5p	Pf3D7_0712300	EMP1	146	-21.63	2	21	3033	3056	21	0.6667	0.7143	NA
hsa-miR-135a-5p	Pf3D7_0712300	EMP1	160	-13.46	2	22	3628	3651	21	0.7143	0.7619	NA
hsa-miR-135a-5p	Pf3D7_0712300	EMP1	161	-17.89	2	18	755	777	16	0.75	0.875	NA
hsa-miR-135b-5p	Pf3D7_0712300	EMP1	152	-13.46	2	22	3628	3651	21	0.6667	0.7143	NA
hsa-miR-135b-5p	Pf3D7_0712300	EMP1	165	-20.26	2	18	755	777	16	0.8125	0.875	NA
hsa-miR-139-5p	Pf3D7_0712300	EMP1	141	-16.51	2	22	1033	1053	20	0.7	0.8	NA
hsa-miR-139-5p	Pf3D7_0712300	EMP1	142	-17.73	2	19	3800	3822	17	0.6471	0.8235	NA
hsa-miR-140-5p	Pf3D7_0712300	EMP1	140	-15.89	2	18	678	701	18	0.6667	0.8333	NA
hsa-miR-142-3p	Pf3D7_0712300	EMP1	160	-17.41	2	22	2594	2618	22	0.7273	0.8636	NA
hsa-miR-145-5p	Pf3D7_0712300	EMP1	146	-15.19	2	15	1803	1825	13	0.7692	0.7692	NA
hsa-miR-145-5p	Pf3D7_0712300	EMP1	150	-15.97	2	11	4414	4436	9	1	1	NA
hsa-miR-152-3p	Pf3D7_0712300	EMP1	140	-15.03	2	9	1104	1124	7	1	1	NA
hsa-miR-15a-5p	Pf3D7_0712300	EMP1	153	-16.73	2	20	1421	1441	18	0.6667	0.8333	NA
hsa-miR-15b-5p	Pf3D7_0712300	EMP1	159	-21.44	2	21	1419	1441	20	0.7	0.8	NA
hsa-miR-16-5p	Pf3D7_0712300	EMP1	159	-19.78	2	21	1419	1441	20	0.65	0.85	NA
hsa-miR-17-3p	Pf3D7_0712300	EMP1	143	-19.37	2	21	4045	4067	20	0.7	0.75	NA
hsa-miR-182-5p	Pf3D7_0712300	EMP1	156	-14.07	2	18	1483	1507	17	0.7647	0.8235	NA
hsa-miR-190a-5p	Pf3D7_0712300	EMP1	155	-13.87	2	21	993	1016	21	0.7143	0.8571	NA
hsa-miR-190a-5p	Pf3D7_0712300	EMP1	155	-14	2	21	6171	6193	20	0.75	0.85	NA
hsa-miR-195-5p	Pf3D7_0712300	EMP1	158	-19.14	2	20	1420	1441	19	0.7368	0.7895	NA
hsa-miR-197-3p	Pf3D7_0712300	EMP1	147	-15.16	2	16	5139	5160	14	0.7143	0.7857	NA
hsa-miR-197-3p	Pf3D7_0712300	EMP1	152	-10.48	2	21	6000	6021	19	0.6842	0.6842	NA
hsa-miR-197-3p	Pf3D7_0712300	EMP1	162	-23.2	2	21	5508	5532	22	0.7727	0.7727	NA
hsa-miR-197-3p	Pf3D7_0712300	EMP1	165	-20.98	2	18	2727	2748	16	0.8125	0.875	NA
hsa-miR-199a-3p	Pf3D7_0712300	EMP1	155	-11.52	2	21	5542	5564	20	0.65	0.8	NA
hsa-miR-199b-5p	Pf3D7_0712300	EMP1	145	-18.93	2	18	3256	3278	16	0.6875	0.875	NA
hsa-miR-200c-3p	Pf3D7_0712300	EMP1	140	-15.03	2	9	3796	3818	7	1	1	NA
hsa-miR-200c-3p	Pf3D7_0712300	EMP1	144	-19.16	2	22	2806	2830	22	0.6364	0.7727	NA
hsa-miR-221-3p	Pf3D7_0712300	EMP1	146	-19.94	2	22	4610	4633	22	0.7273	0.7727	NA
hsa-miR-223-3p	Pf3D7_0712300	EMP1	144	-18	2	17	1743	1764	15	0.6667	0.9333	NA
hsa-miR-23a-3p	Pf3D7_0712300	EMP1	140	-16.36	2	9	1993	2013	7	1	1	NA
hsa-miR-23a-3p	Pf3D7_0712300	EMP1	146	-19.54	2	19	1726	1746	17	0.8235	0.8824	NA
hsa-miR-23b-3p	Pf3D7_0712300	EMP1	141	-16	2	22	1994	2013	20	0.65	0.65	NA
hsa-miR-23b-3p	Pf3D7_0712300	EMP1	151	-21.35	2	20	1724	1746	18	0.8333	0.8889	NA
hsa-miR-25-3p	Pf3D7_0712300	EMP1	142	-17.87	2	18	805	826	17	0.7647	0.8824	NA
hsa-miR-29a-3p	Pf3D7_0712300	EMP1	152	-18.32	2	17	1417	1438	15	0.7333	0.8	NA
hsa-miR-29c-3p	Pf3D7_0712300	EMP1	148	-15.92	2	17	1417	1438	15	0.6667	0.8	NA
hsa-miR-301a-3p	Pf3D7_0712300	EMP1	145	-16.59	2	21	1103	1123	19	0.5789	0.7895	NA
hsa-miR-30a-5p	Pf3D7_0712300	EMP1	164	-19.47	2	18	1954	1976	17	0.8235	0.8824	NA
hsa-miR-30b-5p	Pf3D7_0712300	EMP1	155	-16.83	2	16	1955	1976	14	0.7857	0.8571	NA
hsa-miR-30c-5p	Pf3D7_0712300	EMP1	155	-18.1	2	16	1954	1976	14	0.7857	0.8571	NA
hsa-miR-30d-5p	Pf3D7_0712300	EMP1	156	-14.68	2	18	1954	1976	17	0.7647	0.8235	NA
hsa-miR-30e-5p	Pf3D7_0712300	EMP1	160	-14.94	2	18	1954	1976	17	0.7647	0.8824	NA
hsa-miR-326	Pf3D7_0712300	EMP1	140	-17.63	2	9	5052	5071	7	1	1	NA
hsa-miR-328-3p	Pf3D7_0712300	EMP1	140	-22.64	2	21	870	891	19	0.7368	0.7895	NA
hsa-miR-33a-5p	Pf3D7_0712300	EMP1	146	-18.14	3	20	2620	2641	18	0.7222	0.8889	NA
hsa-miR-340-3p	Pf3D7_0712300	EMP1	142	-18.86	2	20	1808	1830	19	0.6842	0.7895	NA
hsa-miR-363-5p	Pf3D7_0712300	EMP1	147	-21.32	2	17	4966	4991	19	0.6842	0.7368	NA
hsa-miR-363-5p	Pf3D7_0712300	EMP1	151	-16.34	2	18	5045	5065	16	0.75	0.8125	NA
hsa-miR-382-5p	Pf3D7_0712300	EMP1	143	-17	2	20	1162	1183	18	0.6667	0.7778	NA
hsa-miR-424-5p	Pf3D7_0712300	EMP1	152	-15.67	2	21	1420	1441	19	0.6316	0.7368	NA
hsa-miR-425-3p	Pf3D7_0712300	EMP1	151	-20.45	2	20	243	264	18	0.6111	0.7778	NA
hsa-miR-450a-5p	Pf3D7_0712300	EMP1	147	-15.19	2	12	1	14	10	0.8	1	NA
hsa-miR-502-5p	Pf3D7_0712300	EMP1	145	-16.14	2	14	2243	2263	12	0.75	0.8333	NA
hsa-miR-502-5p	Pf3D7_0712300	EMP1	155	-22.31	2	20	2662	2682	18	0.7222	0.8889	NA
hsa-miR-503-5p	Pf3D7_0712300	EMP1	140	-18.59	2	17	1419	1441	15	0.7333	0.8	NA
hsa-miR-505-3p	Pf3D7_0712300	EMP1	148	-23.57	2	21	2254	2275	19	0.6842	0.7895	NA
hsa-miR-505-3p	Pf3D7_0712300	EMP1	160	-20.55	2	20	1363	1387	21	0.8095	0.8095	NA
hsa-miR-576-5p	Pf3D7_0712300	EMP1	143	-18.62	2	21	3310	3334	22	0.6364	0.7727	NA
hsa-miR-576-5p	Pf3D7_0712300	EMP1	155	-13.58	2	21	614	637	21	0.7143	0.7143	NA
hsa-miR-579-3p	Pf3D7_0712300	EMP1	141	-16.81	2	22	3044	3063	20	0.7	0.75	NA
hsa-miR-579-3p	Pf3D7_0712300	EMP1	151	-11.74	2	13	6741	6764	12	0.9167	0.9167	NA
hsa-miR-616-5p	Pf3D7_0712300	EMP1	148	-17.38	3	20	2130	2151	18	0.8333	0.8889	NA
hsa-miR-624-5p	Pf3D7_0712300	EMP1	148	-16.65	2	13	1432	1453	11	0.8182	0.9091	NA
hsa-miR-624-5p	Pf3D7_0712300	EMP1	154	-16.28	2	18	1605	1624	16	0.8125	0.8125	NA
hsa-miR-642a-5p	Pf3D7_0712300	EMP1	156	-14.56	2	21	1213	1234	19	0.6842	0.7368	NA
hsa-miR-659-3p	Pf3D7_0712300	EMP1	143	-22.25	2	19	5117	5138	18	0.7778	0.8333	NA
hsa-miR-660-5p	Pf3D7_0712300	EMP1	152	-16.72	2	14	1267	1289	13	0.8462	0.9231	NA
hsa-miR-660-5p	Pf3D7_0712300	EMP1	154	-17.76	2	16	2911	2933	15	0.8	0.8667	NA
hsa-miR-9-5p	Pf3D7_0712300	EMP1	143	-15.5	2	22	5402	5423	20	0.8	0.8	NA
hsa-miR-9-5p	Pf3D7_0712300	EMP1	143	-16.39	2	22	1152	1173	20	0.75	0.85	NA
hsa-miR-101-3p	PF3D7_0731500	EBA-175	141	-19.06	2	20	4950	4969	18	0.8333	0.8333	CDS
hsa-miR-125a-5p	PF3D7_0731500	EBA-175	145	-23.45	2	18	1600	1623	16	0.875	0.875	CDS
hsa-miR-126-5p	PF3D7_0731500	EBA-175	150	-11.14	2	11	4058	4078	9	1	1	CDS
hsa-miR-126-5p	PF3D7_0731500	EBA-175	152	-7.69	2	17	1085	1105	15	0.7333	0.8	CDS
hsa-miR-126-5p	PF3D7_0731500	EBA-175	155	-5.4	2	16	4712	4732	14	0.7857	0.8571	CDS
hsa-miR-126-5p	PF3D7_0731500	EBA-175	157	-6.9	2	18	154	174	16	0.75	0.8125	5'
hsa-miR-126-5p	PF3D7_0731500	EBA-175	161	-12.41	2	18	1217	1237	16	0.75	0.875	CDS
hsa-miR-135b-5p	PF3D7_0731500	EBA-175	140	-15.34	2	22	1676	1701	23	0.6087	0.7391	CDS
hsa-miR-135b-5p	PF3D7_0731500	EBA-175	146	-16.53	2	20	4433	4456	19	0.7368	0.7895	CDS
hsa-miR-135b-5p	PF3D7_0731500	EBA-175	153	-16.83	2	22	4131	4153	20	0.7	0.8	CDS
hsa-miR-142-3p	PF3D7_0731500	EBA-175	150	-11.98	2	21	4481	4505	21	0.7619	0.8095	CDS
hsa-miR-155-5p	PF3D7_0731500	EBA-175	161	-14.05	2	22	1368	1391	20	0.65	0.8	CDS
hsa-miR-181c-5p	PF3D7_0731500	EBA-175	149	-20.9	3	20	2741	2761	17	0.8235	0.8824	CDS
hsa-miR-181d-5p	PF3D7_0731500	EBA-175	157	-14.62	2	20	3888	3909	18	0.6667	0.8889	CDS
hsa-miR-182-5p	PF3D7_0731500	EBA-175	143	-21.29	2	23	2699	2722	22	0.6364	0.8182	CDS
hsa-miR-182-5p	PF3D7_0731500	EBA-175	152	-12.94	2	19	1810	1832	17	0.7647	0.7647	CDS
hsa-miR-190a-5p	PF3D7_0731500	EBA-175	150	-10.59	2	20	4272	4294	19	0.7368	0.8421	CDS
hsa-miR-191-5p	PF3D7_0731500	EBA-175	145	-15.62	2	10	2184	2206	8	1	1	CDS
hsa-miR-194-5p	PF3D7_0731500	EBA-175	156	-14.1	2	17	4359	4380	15	0.8	0.8	CDS
hsa-miR-199a-3p	PF3D7_0731500	EBA-175	148	-19.77	2	19	4948	4968	17	0.7647	0.8824	CDS
hsa-miR-199b-5p	PF3D7_0731500	EBA-175	141	-21.61	2	20	4004	4029	21	0.8571	0.8571	CDS
hsa-miR-21-5p	PF3D7_0731500	EBA-175	145	-24.98	2	21	4951	4976	23	0.6957	0.8261	CDS
hsa-miR-21-5p	PF3D7_0731500	EBA-175	155	-13.69	2	21	2546	2568	20	0.7	0.75	CDS
hsa-miR-218-5p	PF3D7_0731500	EBA-175	149	-15.09	2	19	3950	3972	19	0.6842	0.7368	CDS
hsa-miR-23a-3p	PF3D7_0731500	EBA-175	157	-15.11	2	20	2599	2618	18	0.7222	0.8333	CDS
hsa-miR-23b-3p	PF3D7_0731500	EBA-175	152	-14.35	2	19	2597	2618	17	0.7059	0.8235	CDS
hsa-miR-340-3p	PF3D7_0731500	EBA-175	140	-16.18	2	21	1856	1877	19	0.7368	0.7895	CDS
hsa-miR-340-3p	PF3D7_0731500	EBA-175	145	-21.53	2	21	4079	4100	20	0.85	0.85	CDS
hsa-miR-361-5p	PF3D7_0731500	EBA-175	153	-13.74	2	18	3434	3455	16	0.75	0.75	CDS
hsa-miR-361-5p	PF3D7_0731500	EBA-175	156	-15.1	2	17	3851	3872	15	0.8	0.8	CDS
hsa-miR-361-5p	PF3D7_0731500	EBA-175	163	-15.55	2	16	3527	3548	14	0.8571	0.9286	CDS
hsa-miR-362-5p	PF3D7_0731500	EBA-175	168	-22.85	2	23	2613	2638	23	0.6957	0.8696	CDS
hsa-miR-374a-5p	PF3D7_0731500	EBA-175	150	-4.61	2	19	133	154	17	0.7059	0.7059	5'
hsa-miR-425-3p	PF3D7_0731500	EBA-175	147	-22.91	2	20	4617	4638	18	0.6111	0.8889	CDS
hsa-miR-425-5p	PF3D7_0731500	EBA-175	140	-17.33	2	21	5080	5102	19	0.5789	0.7895	CDS
hsa-miR-450a-5p	PF3D7_0731500	EBA-175	147	-15.71	2	21	3066	3089	21	0.7143	0.7619	CDS
hsa-miR-484	PF3D7_0731500	EBA-175	150	-18.53	2	17	3423	3443	15	0.8	0.8	CDS
hsa-miR-485-3p	PF3D7_0731500	EBA-175	154	-11.72	2	15	1877	1898	13	0.8462	0.8462	CDS
hsa-miR-486-5p	PF3D7_0731500	EBA-175	145	-15.97	2	10	5228	5249	8	1	1	CDS
hsa-miR-501-5p	PF3D7_0731500	EBA-175	159	-18.48	2	20	3025	3046	18	0.6111	0.8889	CDS
hsa-miR-509-3p	PF3D7_0731500	EBA-175	148	-18.13	2	17	3034	3055	15	0.7333	0.9333	CDS
hsa-miR-532-5p	PF3D7_0731500	EBA-175	140	-18.08	3	21	1565	1586	18	0.6667	0.7778	CDS
hsa-miR-548d-3p	PF3D7_0731500	EBA-175	158	-6.86	2	20	35	57	19	0.7368	0.7895	5'
hsa-miR-576-5p	PF3D7_0731500	EBA-175	152	-15.18	2	21	1903	1922	19	0.7368	0.7895	CDS
hsa-miR-579-3p	PF3D7_0731500	EBA-175	160	-14.35	2	13	5950	5972	11	1	1	3'
hsa-miR-642a-5p	PF3D7_0731500	EBA-175	151	-16.1	2	21	4078	4101	21	0.6667	0.7143	CDS
hsa-miR-95-3p	PF3D7_0731500	EBA-175	161	-15.66	2	19	2186	2208	18	0.7222	0.8889	CDS
hsa-miR-9-5p	PF3D7_0731500	EBA-175	142	-15.04	2	21	3461	3482	19	0.6842	0.7895	CDS
hsa-miR-98-5p	PF3D7_0731500	EBA-175	140	-17.93	2	21	3403	3429	24	0.7083	0.7917	CDS
hsa-let-7b-5p	Pf3D7_0800300	EMP1	142	-15.53	2	19	3159	3180	17	0.6471	0.8235	CDS
hsa-let-7c-5p	Pf3D7_0800300	EMP1	142	-15.45	2	19	3159	3180	17	0.6471	0.8235	CDS
hsa-let-7c-5p	Pf3D7_0800300	EMP1	140	-17.16	2	21	8209	8231	20	0.8	0.8	CDS
hsa-let-7e-5p	Pf3D7_0800300	EMP1	146	-17.64	2	19	3159	3180	17	0.6471	0.8824	CDS
hsa-miR-101-3p	Pf3D7_0800300	EMP1	142	-16.95	2	12	1192	1213	11	0.8182	0.9091	CDS
hsa-miR-101-3p	Pf3D7_0800300	EMP1	143	-16.97	2	20	10030	10050	18	0.7778	0.8333	3'
hsa-miR-101-3p	Pf3D7_0800300	EMP1	143	-18.05	2	20	878	898	18	0.7778	0.8333	CDS
hsa-miR-101-3p	Pf3D7_0800300	EMP1	158	-16.64	2	15	6833	6853	13	0.8462	0.9231	CDS
hsa-miR-103a-3p	Pf3D7_0800300	EMP1	140	-17.49	2	21	3969	3991	19	0.6316	0.7368	CDS
hsa-miR-103a-3p	Pf3D7_0800300	EMP1	143	-23.24	2	22	3994	4018	22	0.6364	0.8182	CDS
hsa-miR-107	Pf3D7_0800300	EMP1	140	-17.49	2	21	3969	3991	19	0.6316	0.7368	CDS
hsa-miR-107	Pf3D7_0800300	EMP1	143	-18.43	2	22	3994	4018	22	0.6364	0.8182	CDS
hsa-miR-10a-5p	Pf3D7_0800300	EMP1	148	-20.83	2	22	7334	7358	22	0.7273	0.8636	CDS
hsa-miR-126-5p	Pf3D7_0800300	EMP1	140	-16.72	2	9	1515	1535	7	1	1	CDS
hsa-miR-126-5p	Pf3D7_0800300	EMP1	142	-16.76	2	20	779	800	19	0.6842	0.7895	CDS
hsa-miR-126-5p	Pf3D7_0800300	EMP1	150	-10.57	2	19	7836	7856	17	0.7647	0.8235	CDS
hsa-miR-126-5p	Pf3D7_0800300	EMP1	150	-12.7	2	19	996	1016	17	0.7059	0.8824	CDS
hsa-miR-126-5p	Pf3D7_0800300	EMP1	153	-2.44	2	18	1083	1103	16	0.75	0.75	CDS
hsa-miR-126-5p	Pf3D7_0800300	EMP1	157	-14.47	2	18	9988	10008	16	0.75	1	3'
hsa-miR-126-5p	Pf3D7_0800300	EMP1	158	-9.61	2	15	7059	7079	13	0.8462	0.9231	CDS
hsa-miR-126-5p	Pf3D7_0800300	EMP1	159	-5.2	2	18	7681	7700	16	0.8125	0.875	CDS
hsa-miR-126-5p	Pf3D7_0800300	EMP1	159	-7.66	2	20	9923	9943	18	0.6667	0.8333	CDS
hsa-miR-126-5p	Pf3D7_0800300	EMP1	160	-5.2	2	18	362	383	17	0.7647	0.8824	5'
hsa-miR-135a-5p	Pf3D7_0800300	EMP1	162	-16.84	2	20	1421	1444	19	0.7368	0.8421	CDS
hsa-miR-135b-5p	Pf3D7_0800300	EMP1	166	-19.21	2	20	1421	1444	19	0.7895	0.8421	CDS
hsa-miR-139-5p	Pf3D7_0800300	EMP1	140	-15.44	2	9	6780	6802	7	1	1	CDS
hsa-miR-139-5p	Pf3D7_0800300	EMP1	141	-16.66	2	18	9464	9486	16	0.6875	0.8125	CDS
hsa-miR-140-5p	Pf3D7_0800300	EMP1	146	-17.05	2	19	5969	5990	17	0.6471	0.8824	CDS
hsa-miR-140-5p	Pf3D7_0800300	EMP1	152	-16.69	2	18	2161	2183	17	0.7647	0.7647	CDS
hsa-miR-142-3p	Pf3D7_0800300	EMP1	150	-17.15	2	22	5280	5302	21	0.7143	0.8571	CDS
hsa-miR-145-5p	Pf3D7_0800300	EMP1	141	-17.85	2	22	7610	7632	20	0.75	0.75	CDS
hsa-miR-145-5p	Pf3D7_0800300	EMP1	140	-18.87	2	22	2997	3022	23	0.6087	0.7391	CDS
hsa-miR-155-5p	Pf3D7_0800300	EMP1	155	-15.89	2	18	8233	8255	16	0.75	0.875	CDS
hsa-miR-15a-5p	Pf3D7_0800300	EMP1	158	-18.92	2	21	3995	4019	22	0.6818	0.8182	CDS
hsa-miR-15b-5p	Pf3D7_0800300	EMP1	156	-22.22	2	19	3994	4019	21	0.7143	0.8095	CDS
hsa-miR-16-5p	Pf3D7_0800300	EMP1	168	-25.08	2	18	3997	4019	17	0.8235	0.9412	CDS
hsa-miR-17-3p	Pf3D7_0800300	EMP1	154	-18.61	2	21	6120	6140	19	0.6842	0.7895	CDS
hsa-miR-181b-5p	Pf3D7_0800300	EMP1	145	-15.84	2	22	4297	4319	20	0.6	0.8	CDS
hsa-miR-181c-5p	Pf3D7_0800300	EMP1	148	-15.74	2	20	3775	3794	18	0.6111	0.8333	CDS
hsa-miR-181c-5p	Pf3D7_0800300	EMP1	152	-12.58	2	19	5006	5026	17	0.7059	0.8235	CDS
hsa-miR-181d-5p	Pf3D7_0800300	EMP1	146	-15.84	2	22	4297	4319	21	0.6667	0.8571	CDS
hsa-miR-181d-5p	Pf3D7_0800300	EMP1	143	-16.18	2	20	2983	3005	18	0.6667	0.7778	CDS
hsa-miR-181d-5p	Pf3D7_0800300	EMP1	150	-14.2	2	17	5002	5026	17	0.7059	0.8824	CDS
hsa-miR-181d-5p	Pf3D7_0800300	EMP1	152	-12.56	2	21	3772	3794	19	0.4737	0.8947	CDS
hsa-miR-182-3p	Pf3D7_0800300	EMP1	149	-18.2	2	18	8558	8575	16	0.75	0.8125	CDS
hsa-miR-195-5p	Pf3D7_0800300	EMP1	152	-17.53	2	18	3998	4019	17	0.7059	0.8235	CDS
hsa-miR-196a-5p	Pf3D7_0800300	EMP1	140	-15.12	2	20	7695	7714	18	0.7222	0.7778	CDS
hsa-miR-196a-5p	Pf3D7_0800300	EMP1	143	-20.26	3	21	5947	5970	20	0.65	0.85	CDS
hsa-miR-196b-5p	Pf3D7_0800300	EMP1	144	-16.95	3	21	6485	6506	18	0.6667	0.8333	CDS
hsa-miR-196b-5p	Pf3D7_0800300	EMP1	143	-21.63	3	21	5947	5970	20	0.65	0.85	CDS
hsa-miR-197-3p	Pf3D7_0800300	EMP1	148	-15.7	2	15	7187	7207	13	0.8462	0.8462	CDS
hsa-miR-199a-3p	Pf3D7_0800300	EMP1	160	-13.5	2	21	5283	5304	19	0.7368	0.7368	CDS
hsa-miR-199b-5p	Pf3D7_0800300	EMP1	145	-19	2	22	6206	6228	20	0.75	0.8	CDS
hsa-miR-199b-5p	Pf3D7_0800300	EMP1	140	-19.27	2	22	3403	3427	22	0.6818	0.8182	CDS
hsa-miR-200a-3p	Pf3D7_0800300	EMP1	146	-19.29	2	21	5037	5057	19	0.6842	0.8421	CDS
hsa-miR-221-3p	Pf3D7_0800300	EMP1	144	-17.86	2	21	606	628	19	0.6316	0.7895	5'
hsa-miR-23a-3p	Pf3D7_0800300	EMP1	157	-22.46	2	20	5291	5314	21	0.7619	0.7619	CDS
hsa-miR-23b-3p	Pf3D7_0800300	EMP1	159	-21.03	2	22	5289	5314	23	0.7391	0.7391	CDS
hsa-miR-25-3p	Pf3D7_0800300	EMP1	159	-12.77	2	21	3576	3598	20	0.75	0.75	CDS
hsa-miR-30a-3p	Pf3D7_0800300	EMP1	146	-16.79	2	20	767	789	19	0.7368	0.7895	CDS
hsa-miR-324-3p	Pf3D7_0800300	EMP1	141	-16.89	2	14	948	970	12	0.75	0.75	CDS
hsa-miR-324-5p	Pf3D7_0800300	EMP1	151	-17.25	2	20	2956	2977	18	0.6111	0.7778	CDS
hsa-miR-32-5p	Pf3D7_0800300	EMP1	149	-15.22	2	14	7208	7229	12	0.75	0.9167	CDS
hsa-miR-32-5p	Pf3D7_0800300	EMP1	167	-16.77	2	20	3577	3598	18	0.7778	0.8333	CDS
hsa-miR-338-3p	Pf3D7_0800300	EMP1	148	-16.15	2	21	6732	6753	19	0.6842	0.7895	CDS
hsa-miR-362-5p	Pf3D7_0800300	EMP1	141	-19.13	3	19	2988	3012	17	0.7647	0.8235	CDS
hsa-miR-363-5p	Pf3D7_0800300	EMP1	140	-19.35	2	9	8159	8180	7	1	1	CDS
hsa-miR-365a-3p	Pf3D7_0800300	EMP1	146	-19.31	2	21	726	749	21	0.8095	0.8571	CDS
hsa-miR-365b-3p	Pf3D7_0800300	EMP1	146	-19.31	2	21	726	749	21	0.8095	0.8571	CDS
hsa-miR-374a-5p	Pf3D7_0800300	EMP1	150	-3.78	2	21	9627	9651	22	0.6364	0.7727	CDS
hsa-miR-374a-5p	Pf3D7_0800300	EMP1	150	-7.39	2	11	4581	4602	9	1	1	CDS
hsa-miR-374a-5p	Pf3D7_0800300	EMP1	153	-11.46	2	19	9672	9696	20	0.7	0.75	CDS
hsa-miR-374a-5p	Pf3D7_0800300	EMP1	157	-4.17	2	20	9797	9817	18	0.7778	0.7778	CDS
hsa-miR-374a-5p	Pf3D7_0800300	EMP1	160	-8.45	2	21	407	428	19	0.6842	0.7895	5'
hsa-miR-374a-5p	Pf3D7_0800300	EMP1	163	-9.35	2	21	9656	9678	20	0.7	0.85	CDS
hsa-miR-374a-5p	Pf3D7_0800300	EMP1	166	-8.57	2	20	9731	9753	19	0.7895	0.8421	CDS
hsa-miR-374a-5p	Pf3D7_0800300	EMP1	167	-10.67	2	20	9835	9856	18	0.7778	0.8333	CDS
hsa-miR-375-3p	Pf3D7_0800300	EMP1	147	-17.31	2	21	3874	3896	20	0.65	0.7	CDS
hsa-miR-382-5p	Pf3D7_0800300	EMP1	151	-14.53	2	21	4841	4859	19	0.6842	0.8421	CDS
hsa-miR-422a	Pf3D7_0800300	EMP1	148	-20.19	2	17	1717	1738	15	0.6667	1	CDS
hsa-miR-424-5p	Pf3D7_0800300	EMP1	144	-19.97	2	19	3994	4019	21	0.6667	0.7143	CDS
hsa-miR-425-5p	Pf3D7_0800300	EMP1	147	-15.49	2	20	3987	4009	18	0.7222	0.7778	CDS
hsa-miR-425-5p	Pf3D7_0800300	EMP1	161	-20.43	2	22	5037	5059	20	0.75	0.85	CDS
hsa-miR-432-5p	Pf3D7_0800300	EMP1	144	-19.73	2	20	5813	5835	19	0.7368	0.8421	CDS
hsa-miR-450a-5p	Pf3D7_0800300	EMP1	142	-17.58	2	21	7215	7235	19	0.6316	0.8421	CDS
hsa-miR-450a-5p	Pf3D7_0800300	EMP1	156	-15	2	21	4656	4677	19	0.6316	0.7895	CDS
hsa-miR-485-3p	Pf3D7_0800300	EMP1	148	-15.15	2	14	7562	7584	13	0.8462	0.8462	CDS
hsa-miR-485-3p	Pf3D7_0800300	EMP1	140	-17.5	2	21	3729	3750	19	0.6316	0.7368	CDS
hsa-miR-501-5p	Pf3D7_0800300	EMP1	147	-16.13	2	20	3110	3128	18	0.6667	0.7778	CDS
hsa-miR-501-5p	Pf3D7_0800300	EMP1	142	-17.61	3	19	5711	5732	16	0.75	0.8125	CDS
hsa-miR-501-5p	Pf3D7_0800300	EMP1	150	-12.71	2	20	8022	8045	20	0.6	0.8	CDS
hsa-miR-501-5p	Pf3D7_0800300	EMP1	163	-16.51	2	20	7595	7616	18	0.7222	0.8333	CDS
hsa-miR-502-5p	Pf3D7_0800300	EMP1	149	-20.33	2	14	986	1006	12	0.9167	1	CDS
hsa-miR-509-3p	Pf3D7_0800300	EMP1	142	-18.35	3	20	4863	4885	18	0.7778	0.7778	CDS
hsa-miR-532-5p	Pf3D7_0800300	EMP1	141	-16.87	2	21	7362	7387	23	0.6522	0.8261	CDS
hsa-miR-542-5p	Pf3D7_0800300	EMP1	144	-16.16	3	17	6144	6166	14	0.8571	0.8571	CDS
hsa-miR-542-5p	Pf3D7_0800300	EMP1	148	-19.45	3	21	8309	8331	18	0.7778	0.7778	CDS
hsa-miR-576-5p	Pf3D7_0800300	EMP1	152	-7.67	2	21	7371	7392	19	0.6316	0.7368	CDS
hsa-miR-579-3p	Pf3D7_0800300	EMP1	152	-10.38	2	13	2309	2331	11	0.8182	1	CDS
hsa-miR-579-3p	Pf3D7_0800300	EMP1	161	-17.04	2	14	8727	8749	12	0.9167	1	CDS
hsa-miR-616-5p	Pf3D7_0800300	EMP1	156	-14.28	2	21	894	914	20	0.75	0.8	CDS
hsa-miR-624-5p	Pf3D7_0800300	EMP1	142	-18.18	2	11	3672	3693	9	0.8889	0.8889	CDS
hsa-miR-624-5p	Pf3D7_0800300	EMP1	146	-22.69	2	21	6273	6293	19	0.8421	0.8421	CDS
hsa-miR-624-5p	Pf3D7_0800300	EMP1	151	-11.77	2	16	3905	3926	14	0.7857	0.7857	CDS
hsa-miR-624-5p	Pf3D7_0800300	EMP1	151	-15.35	2	21	8546	8569	21	0.6667	0.7143	CDS
hsa-miR-629-3p	Pf3D7_0800300	EMP1	152	-18.31	2	19	4955	4979	20	0.7	0.8	CDS
hsa-miR-642a-5p	Pf3D7_0800300	EMP1	146	-19.27	2	15	2953	2974	13	0.8462	0.9231	CDS
hsa-miR-642a-5p	Pf3D7_0800300	EMP1	141	-19.92	2	21	2969	2988	19	0.5789	0.7368	CDS
hsa-miR-651-5p	Pf3D7_0800300	EMP1	144	-18.51	2	21	4323	4342	19	0.7368	0.8421	CDS
hsa-miR-92a-3p	Pf3D7_0800300	EMP1	142	-16	2	11	7208	7229	9	0.7778	1	CDS
hsa-miR-92a-3p	Pf3D7_0800300	EMP1	155	-16.99	2	21	3576	3598	20	0.7	0.75	CDS
hsa-miR-93-5p	Pf3D7_0800300	EMP1	158	-24.78	3	19	6107	6129	16	0.875	0.9375	CDS
hsa-miR-9-5p	Pf3D7_0800300	EMP1	143	-17.67	3	22	2110	2131	19	0.7895	0.8947	CDS
hsa-miR-9-5p	Pf3D7_0800300	EMP1	153	-13.95	2	22	1440	1463	22	0.7273	0.7727	CDS
hsa-miR-9-5p	Pf3D7_0800300	EMP1	155	-15.33	2	21	8712	8735	20	0.7	0.75	CDS
hsa-miR-98-5p	Pf3D7_0800300	EMP1	151	-17.43	2	20	3159	3180	18	0.7222	0.8333	CDS
hsa-let-7d-5p	Pf3D7_0808700	EMP1	140	-19.09	2	18	3639	3661	17	0.7059	0.8235	NA
hsa-let-7e-5p	Pf3D7_0808700	EMP1	144	-20.66	2	18	3639	3661	17	0.7059	0.8824	NA
hsa-miR-106b-5p	Pf3D7_0808700	EMP1	146	-19.86	2	17	4018	4037	15	0.8	0.9333	NA
hsa-miR-126-5p	Pf3D7_0808700	EMP1	143	-15.5	2	20	320	340	18	0.6111	0.8333	NA
hsa-miR-126-5p	Pf3D7_0808700	EMP1	147	-22.19	2	20	4283	4303	18	0.6111	0.8889	NA
hsa-miR-126-5p	Pf3D7_0808700	EMP1	153	-10.51	2	18	6575	6595	16	0.6875	0.8125	NA
hsa-miR-126-5p	Pf3D7_0808700	EMP1	154	-9.66	2	19	1976	1996	17	0.6471	0.8235	NA
hsa-miR-126-5p	Pf3D7_0808700	EMP1	155	-8.24	2	20	1409	1429	18	0.6667	0.7778	NA
hsa-miR-126-5p	Pf3D7_0808700	EMP1	158	-10.7	2	15	4055	4075	13	0.8462	0.9231	NA
hsa-miR-126-5p	Pf3D7_0808700	EMP1	164	-11.32	2	17	3968	3988	15	0.8667	0.8667	NA
hsa-miR-132-3p	Pf3D7_0808700	EMP1	162	-16.63	2	21	1989	2009	19	0.7368	0.8421	NA
hsa-miR-135a-5p	Pf3D7_0808700	EMP1	145	-17.14	3	20	2033	2054	17	0.7647	0.8824	NA
hsa-miR-135b-5p	Pf3D7_0808700	EMP1	147	-15.95	2	16	746	768	14	0.7857	0.9286	NA
hsa-miR-135b-5p	Pf3D7_0808700	EMP1	149	-19.51	3	20	2033	2054	17	0.8235	0.8824	NA
hsa-miR-142-3p	Pf3D7_0808700	EMP1	142	-16.34	2	17	2802	2826	17	0.7647	0.8824	NA
hsa-miR-148a-3p	Pf3D7_0808700	EMP1	149	-16.54	2	20	1086	1112	23	0.6957	0.6957	NA
hsa-miR-148a-3p	Pf3D7_0808700	EMP1	141	-19.58	2	19	522	545	19	0.6842	0.7895	NA
hsa-miR-148b-3p	Pf3D7_0808700	EMP1	150	-18.09	2	11	1091	1112	9	1	1	NA
hsa-miR-17-5p	Pf3D7_0808700	EMP1	146	-17.26	2	11	3451	3473	9	0.8889	1	NA
hsa-miR-182-3p	Pf3D7_0808700	EMP1	149	-18.2	2	18	5644	5661	16	0.75	0.8125	NA
hsa-miR-182-5p	Pf3D7_0808700	EMP1	156	-14.07	2	18	1447	1471	17	0.7647	0.8235	NA
hsa-miR-187-3p	Pf3D7_0808700	EMP1	140	-15.75	3	17	5056	5077	14	0.7857	0.8571	NA
hsa-miR-18a-5p	Pf3D7_0808700	EMP1	142	-15.85	2	22	3453	3473	20	0.65	0.8	NA
hsa-miR-190a-5p	Pf3D7_0808700	EMP1	140	-16.38	3	17	6666	6687	14	0.8571	1	NA
hsa-miR-190a-5p	Pf3D7_0808700	EMP1	150	-12.51	2	21	6035	6058	21	0.7143	0.8571	NA
hsa-miR-197-3p	Pf3D7_0808700	EMP1	149	-17.51	2	17	2823	2844	16	0.8125	0.8125	NA
hsa-miR-197-3p	Pf3D7_0808700	EMP1	150	-21.98	2	19	3546	3567	17	0.7647	0.8235	NA
hsa-miR-197-3p	Pf3D7_0808700	EMP1	153	-14.59	2	18	807	828	16	0.75	0.75	NA
hsa-miR-197-3p	Pf3D7_0808700	EMP1	162	-23.89	2	19	2346	2367	17	0.7647	0.8235	NA
hsa-miR-199a-3p	Pf3D7_0808700	EMP1	141	-15.21	2	18	6341	6362	16	0.8125	0.875	NA
hsa-miR-199a-3p	Pf3D7_0808700	EMP1	155	-11.52	2	21	5536	5558	20	0.65	0.8	NA
hsa-miR-199b-5p	Pf3D7_0808700	EMP1	149	-22.86	2	22	3190	3212	20	0.75	0.85	NA
hsa-miR-199b-5p	Pf3D7_0808700	EMP1	151	-15.38	2	22	5916	5937	20	0.7	0.85	NA
hsa-miR-20a-5p	Pf3D7_0808700	EMP1	150	-15.15	2	22	3453	3473	20	0.6	0.8	NA
hsa-miR-210-3p	Pf3D7_0808700	EMP1	145	-20.63	2	20	4804	4824	18	0.7222	0.8333	NA
hsa-miR-21-5p	Pf3D7_0808700	EMP1	149	-17.34	2	21	630	651	20	0.75	0.85	NA
hsa-miR-23b-3p	Pf3D7_0808700	EMP1	140	-15.61	2	9	3776	3798	7	1	1	NA
hsa-miR-25-3p	Pf3D7_0808700	EMP1	153	-23.28	3	20	3106	3126	17	0.8824	0.8824	NA
hsa-miR-26b-5p	Pf3D7_0808700	EMP1	150	-15.91	2	20	2113	2135	20	0.7	0.85	NA
hsa-miR-29a-3p	Pf3D7_0808700	EMP1	158	-15.91	2	20	4725	4747	19	0.7368	0.7895	NA
hsa-miR-29c-3p	Pf3D7_0808700	EMP1	155	-15.82	2	12	4165	4186	10	1	1	NA
hsa-miR-29c-3p	Pf3D7_0808700	EMP1	166	-18.48	2	20	4725	4747	19	0.7895	0.8421	NA
hsa-miR-30a-3p	Pf3D7_0808700	EMP1	140	-17.67	2	21	3096	3117	19	0.7368	0.7895	NA
hsa-miR-324-3p	Pf3D7_0808700	EMP1	141	-18.7	2	22	2819	2841	20	0.6	0.75	NA
hsa-miR-326	Pf3D7_0808700	EMP1	153	-27.88	2	18	3556	3575	16	0.6875	0.8125	NA
hsa-miR-331-3p	Pf3D7_0808700	EMP1	146	-21.3	2	18	2590	2608	16	0.75	0.75	NA
hsa-miR-340-3p	Pf3D7_0808700	EMP1	157	-19.47	2	18	2510	2531	16	0.6875	0.875	NA
hsa-miR-362-5p	Pf3D7_0808700	EMP1	141	-15.67	2	10	4548	4571	8	0.875	1	NA
hsa-miR-375-3p	Pf3D7_0808700	EMP1	140	-15.88	2	9	3319	3340	7	1	1	NA
hsa-miR-485-3p	Pf3D7_0808700	EMP1	149	-25.48	2	21	3721	3740	19	0.7368	0.8421	NA
hsa-miR-485-3p	Pf3D7_0808700	EMP1	155	-22.61	2	21	581	603	20	0.75	0.85	NA
hsa-miR-491-5p	Pf3D7_0808700	EMP1	143	-18.85	2	16	888	909	14	0.7143	0.7143	NA
hsa-miR-532-5p	Pf3D7_0808700	EMP1	142	-16.21	2	21	212	235	21	0.619	0.7143	NA
hsa-miR-532-5p	Pf3D7_0808700	EMP1	140	-20.77	3	21	5474	5493	18	0.7778	0.8333	NA
hsa-miR-542-5p	Pf3D7_0808700	EMP1	146	-22.71	2	17	6409	6434	18	0.7222	0.7778	NA
hsa-miR-545-3p	Pf3D7_0808700	EMP1	151	-12.46	3	21	4842	4864	19	0.7368	0.8947	NA
hsa-miR-545-3p	Pf3D7_0808700	EMP1	160	-11.52	2	19	1386	1406	17	0.8235	0.8235	NA
hsa-miR-589-3p	Pf3D7_0808700	EMP1	143	-16.38	2	16	4134	4157	14	0.6429	0.7857	NA
hsa-miR-624-5p	Pf3D7_0808700	EMP1	151	-15.35	2	21	5632	5655	21	0.6667	0.7143	NA
hsa-miR-624-5p	Pf3D7_0808700	EMP1	152	-14.86	2	20	3522	3543	19	0.6842	0.8421	NA
hsa-miR-642a-5p	Pf3D7_0808700	EMP1	160	-18.18	2	21	4617	4638	19	0.6842	0.7895	NA
hsa-miR-651-5p	Pf3D7_0808700	EMP1	151	-10	2	21	6374	6396	20	0.65	0.75	NA
hsa-miR-659-3p	Pf3D7_0808700	EMP1	144	-25.21	2	21	5200	5221	19	0.7895	0.7895	NA
hsa-miR-660-5p	Pf3D7_0808700	EMP1	143	-21.13	3	21	1499	1521	19	0.6842	0.8421	NA
hsa-miR-93-5p	Pf3D7_0808700	EMP1	140	-16.7	2	18	4014	4037	17	0.7059	0.8235	NA
hsa-miR-93-5p	Pf3D7_0808700	EMP1	150	-18.01	2	22	3453	3473	20	0.6	0.8	NA
hsa-miR-95-3p	Pf3D7_0808700	EMP1	147	-16.83	2	20	3792	3813	18	0.6667	0.8333	NA
hsa-miR-9-5p	Pf3D7_0808700	EMP1	154	-14.58	2	22	6378	6403	24	0.6667	0.75	NA
hsa-miR-126-5p	PF3D7_0828800	GAMA	150	-2.87	2	17	3003	3022	15	0.7333	0.8667	CDS
hsa-miR-126-5p	PF3D7_0828800	GAMA	151	-5.19	2	17	1875	1897	17	0.7647	0.7647	CDS
hsa-miR-126-5p	PF3D7_0828800	GAMA	152	-5.97	2	17	1850	1870	15	0.7333	0.8	CDS
hsa-miR-126-5p	PF3D7_0828800	GAMA	153	-3.77	2	19	3055	3076	18	0.7222	0.7778	CDS
hsa-miR-126-5p	PF3D7_0828800	GAMA	156	-6.91	2	19	2829	2851	19	0.7895	0.7895	CDS
hsa-miR-126-5p	PF3D7_0828800	GAMA	157	-2.25	2	18	2861	2881	16	0.75	0.8125	CDS
hsa-miR-126-5p	PF3D7_0828800	GAMA	157	-2.25	2	18	2897	2917	16	0.75	0.8125	CDS
hsa-miR-126-5p	PF3D7_0828800	GAMA	157	-2.25	2	18	2930	2950	16	0.75	0.8125	CDS
hsa-miR-126-5p	PF3D7_0828800	GAMA	157	-5.97	2	18	1898	1918	16	0.75	0.8125	CDS
hsa-miR-126-5p	PF3D7_0828800	GAMA	157	-6.96	2	18	3788	3808	16	0.75	0.8125	CDS
hsa-miR-126-5p	PF3D7_0828800	GAMA	159	-9.5	2	17	2952	2974	17	0.8235	0.8235	CDS
hsa-miR-126-5p	PF3D7_0828800	GAMA	161	-4.33	2	18	3029	3049	16	0.8125	0.8125	CDS
hsa-miR-130a-3p	PF3D7_0828800	GAMA	166	-19.21	2	19	1740	1761	17	0.7647	0.8824	CDS
hsa-miR-130b-3p	PF3D7_0828800	GAMA	158	-16.76	2	19	1740	1761	17	0.7059	0.8235	CDS
hsa-miR-142-5p	PF3D7_0828800	GAMA	144	-15.05	2	17	992	1012	15	0.8	1	5'
hsa-miR-155-5p	PF3D7_0828800	GAMA	150	-11.72	2	18	2719	2742	17	0.7647	0.8235	CDS
hsa-miR-184	PF3D7_0828800	GAMA	143	-19.5	2	21	1309	1331	20	0.6	0.85	CDS
hsa-miR-186-5p	PF3D7_0828800	GAMA	157	-13.16	3	18	2389	2410	15	0.9333	0.9333	CDS
hsa-miR-218-5p	PF3D7_0828800	GAMA	150	-10.54	2	15	1444	1464	13	0.7692	0.8462	CDS
hsa-miR-301a-3p	PF3D7_0828800	GAMA	148	-15.68	2	15	1740	1761	13	0.7692	0.9231	CDS
hsa-miR-30a-3p	PF3D7_0828800	GAMA	144	-16.48	3	18	2328	2351	17	0.8235	0.8235	CDS
hsa-miR-30e-3p	PF3D7_0828800	GAMA	144	-16.58	3	18	2328	2351	17	0.8235	0.8235	CDS
hsa-miR-320a-3p	PF3D7_0828800	GAMA	155	-17.62	2	18	2161	2181	16	0.8125	0.8125	CDS
hsa-miR-374a-5p	PF3D7_0828800	GAMA	150	-3.71	2	21	631	651	19	0.6842	0.7368	5'
hsa-miR-374a-5p	PF3D7_0828800	GAMA	150	-4.03	2	19	33	54	17	0.7059	0.7059	5'
hsa-miR-374a-5p	PF3D7_0828800	GAMA	150	-4.26	2	20	3997	4020	20	0.7	0.7	3'
hsa-miR-374a-5p	PF3D7_0828800	GAMA	153	-7.79	2	20	1574	1594	18	0.7222	0.7778	5'
hsa-miR-374a-5p	PF3D7_0828800	GAMA	154	-10.34	2	21	1716	1742	24	0.6667	0.75	5'-CDS
hsa-miR-451a	PF3D7_0828800	GAMA	154	-19	3	19	3397	3418	16	0.875	0.875	CDS
hsa-miR-501-5p	PF3D7_0828800	GAMA	154	-18.58	2	21	3207	3232	23	0.6957	0.7391	CDS
hsa-miR-576-5p	PF3D7_0828800	GAMA	162	-15.46	2	20	3307	3329	19	0.7368	0.8421	CDS
hsa-miR-580-3p	PF3D7_0828800	GAMA	144	-15.32	2	21	2026	2047	19	0.7368	0.8421	CDS
hsa-miR-659-3p	PF3D7_0828800	GAMA	141	-16.37	2	18	3839	3860	16	0.625	0.875	CDS
hsa-miR-7-5p	PF3D7_0828800	GAMA	143	-17.8	4	22	2219	2244	20	0.85	0.9	CDS
hsa-miR-7-5p	PF3D7_0828800	GAMA	156	-17.12	2	23	518	540	21	0.7143	0.8571	5'
hsa-miR-9-5p	PF3D7_0828800	GAMA	156	-15.23	2	22	3206	3229	21	0.7143	0.7143	CDS
hsa-let-7g-5p	Pf3D7_0930300	MSP1	142	-19.55	2	21	840	863	21	0.7143	0.7619	CDS
hsa-miR-126-5p	Pf3D7_0930300	MSP1	151	-5.64	2	17	2134	2155	16	0.75	0.8125	CDS
hsa-miR-126-5p	Pf3D7_0930300	MSP1	152	-4.73	2	17	2057	2077	15	0.7333	0.8	CDS
hsa-miR-135b-5p	Pf3D7_0930300	MSP1	141	-16.08	2	22	412	434	20	0.65	0.7	5'
hsa-miR-142-3p	Pf3D7_0930300	MSP1	144	-18.83	2	21	2762	2784	19	0.7895	0.7895	CDS
hsa-miR-143-3p	Pf3D7_0930300	MSP1	156	-15.31	2	17	3939	3959	15	0.7333	0.8667	CDS
hsa-miR-143-3p	Pf3D7_0930300	MSP1	162	-17.52	2	20	824	845	19	0.7895	0.7895	CDS
hsa-miR-145-5p	Pf3D7_0930300	MSP1	141	-16.76	3	18	2268	2290	15	0.8	0.8	CDS
hsa-miR-181c-5p	Pf3D7_0930300	MSP1	150	-10.98	2	19	5541	5560	17	0.7647	0.8235	CDS
hsa-miR-181d-5p	Pf3D7_0930300	MSP1	150	-11.99	2	16	5537	5560	15	0.7333	0.8667	CDS
hsa-miR-182-5p	Pf3D7_0930300	MSP1	142	-17.36	2	23	1136	1159	21	0.5714	0.7619	CDS
hsa-miR-186-5p	Pf3D7_0930300	MSP1	150	-8.23	2	21	2215	2235	19	0.6316	0.7895	CDS
hsa-miR-186-5p	Pf3D7_0930300	MSP1	153	-8.42	2	18	134	155	16	0.8125	0.875	5'
hsa-miR-190a-5p	Pf3D7_0930300	MSP1	146	-17.25	2	19	5313	5334	17	0.7647	0.9412	CDS
hsa-miR-19a-3p	Pf3D7_0930300	MSP1	152	-11.72	2	13	4810	4832	11	0.9091	0.9091	CDS
hsa-miR-200c-3p	Pf3D7_0930300	MSP1	157	-17.87	2	22	3386	3408	20	0.65	0.75	CDS
hsa-miR-214-3p	Pf3D7_0930300	MSP1	155	-25.09	2	21	3352	3374	20	0.7	0.75	CDS
hsa-miR-218-5p	Pf3D7_0930300	MSP1	157	-15.29	2	14	5095	5115	12	0.9167	0.9167	CDS
hsa-miR-218-5p	Pf3D7_0930300	MSP1	159	-14.6	2	16	1420	1440	14	0.8571	0.8571	CDS
hsa-miR-221-3p	Pf3D7_0930300	MSP1	145	-18.92	2	21	3334	3354	19	0.6842	0.8421	CDS
hsa-miR-222-3p	Pf3D7_0930300	MSP1	142	-20.16	2	20	3330	3354	22	0.6818	0.7273	CDS
hsa-miR-26a-5p	Pf3D7_0930300	MSP1	150	-10.9	2	11	1986	2007	9	1	1	CDS
hsa-miR-26a-5p	Pf3D7_0930300	MSP1	150	-9.31	2	11	1491	1512	9	1	1	CDS
hsa-miR-26a-5p	Pf3D7_0930300	MSP1	159	-12.07	2	20	2028	2049	18	0.7222	0.7778	CDS
hsa-miR-26b-5p	Pf3D7_0930300	MSP1	155	-10.34	2	12	1492	1512	10	1	1	CDS
hsa-miR-26b-5p	Pf3D7_0930300	MSP1	155	-11.93	2	12	1987	2007	10	1	1	CDS
hsa-miR-26b-5p	Pf3D7_0930300	MSP1	167	-16.45	2	20	2029	2049	18	0.7778	0.8333	CDS
hsa-miR-30a-3p	Pf3D7_0930300	MSP1	142	-17.46	2	20	2668	2690	19	0.6842	0.7895	CDS
hsa-miR-30a-3p	Pf3D7_0930300	MSP1	153	-14.58	2	21	3862	3884	21	0.7143	0.7619	CDS
hsa-miR-30e-3p	Pf3D7_0930300	MSP1	153	-13.53	2	21	3862	3884	21	0.7143	0.7619	CDS
hsa-miR-32-5p	Pf3D7_0930300	MSP1	151	-10.62	2	21	88	111	21	0.7143	0.8095	5'
hsa-miR-361-5p	Pf3D7_0930300	MSP1	158	-14.91	2	20	2386	2408	19	0.6842	0.8421	CDS
hsa-miR-374a-5p	Pf3D7_0930300	MSP1	150	-7.19	2	21	6088	6108	19	0.6842	0.7368	3'
hsa-miR-374a-5p	Pf3D7_0930300	MSP1	151	-12.68	2	21	1764	1786	20	0.75	0.8	CDS
hsa-miR-374a-5p	Pf3D7_0930300	MSP1	151	-3.78	2	20	356	377	18	0.6667	0.7222	5'
hsa-miR-374a-5p	Pf3D7_0930300	MSP1	156	-5.94	2	19	5635	5658	19	0.7895	0.7895	CDS
hsa-miR-432-5p	Pf3D7_0930300	MSP1	147	-15.35	2	22	4152	4173	20	0.6	0.75	CDS
hsa-miR-432-5p	Pf3D7_0930300	MSP1	141	-19.29	2	22	4328	4350	20	0.7	0.8	CDS
hsa-miR-486-5p	Pf3D7_0930300	MSP1	156	-24.36	2	13	5238	5259	11	0.9091	1	CDS
hsa-miR-509-3p	Pf3D7_0930300	MSP1	155	-17.05	2	21	988	1010	20	0.65	0.8	CDS
hsa-miR-579-3p	Pf3D7_0930300	MSP1	150	-9.49	2	16	4699	4722	15	0.8	0.8	CDS
hsa-miR-580-3p	Pf3D7_0930300	MSP1	146	-16.07	2	21	5615	5635	19	0.7368	0.7895	CDS
hsa-miR-96-5p	Pf3D7_0930300	MSP1	141	-22.25	2	22	701	724	21	0.7619	0.8095	CDS
hsa-miR-96-5p	Pf3D7_0930300	MSP1	141	-22.25	2	22	719	742	21	0.7619	0.8095	CDS
hsa-miR-96-5p	Pf3D7_0930300	MSP1	141	-22.25	2	22	737	760	21	0.7619	0.8095	CDS
hsa-miR-96-5p	Pf3D7_0930300	MSP1	141	-22.25	2	22	755	778	21	0.7619	0.8095	CDS
hsa-miR-96-5p	Pf3D7_0930300	MSP1	141	-22.25	2	22	773	796	21	0.7619	0.8095	CDS
hsa-miR-96-5p	Pf3D7_0930300	MSP1	143	-22.57	2	20	683	706	19	0.8421	0.8421	CDS
hsa-miR-100-5p	PF3D7_1133400	AMA1	157	-22.36	2	20	1818	1838	18	0.8333	0.8889	CDS
hsa-miR-135a-5p	PF3D7_1133400	AMA1	151	-18.29	2	22	2049	2070	20	0.75	0.8	CDS
hsa-miR-135b-5p	PF3D7_1133400	AMA1	151	-18.29	2	22	2049	2070	20	0.75	0.8	CDS
hsa-miR-142-5p	PF3D7_1133400	AMA1	150	-9.22	2	20	104	125	19	0.7368	0.8421	5'
hsa-miR-190a-5p	PF3D7_1133400	AMA1	148	-16.25	2	21	571	590	19	0.7368	0.8947	5'
hsa-miR-190a-5p	PF3D7_1133400	AMA1	154	-10.63	2	20	3165	3187	19	0.7895	0.8421	3'
hsa-miR-200c-3p	PF3D7_1133400	AMA1	143	-19.28	2	22	1322	1346	22	0.6364	0.6818	CDS
hsa-miR-210-3p	PF3D7_1133400	AMA1	141	-17.13	2	14	441	462	12	0.75	1	5'
hsa-miR-223-3p	PF3D7_1133400	AMA1	156	-8.7	2	18	3434	3456	17	0.7647	0.8235	3'
hsa-miR-22-3p	PF3D7_1133400	AMA1	147	-15.81	2	21	1378	1401	21	0.6667	0.8095	CDS
hsa-miR-29c-3p	PF3D7_1133400	AMA1	151	-11.18	2	16	2022	2043	14	0.7857	0.7857	CDS
hsa-miR-425-3p	PF3D7_1133400	AMA1	143	-17.37	2	17	2479	2501	16	0.6875	0.9375	CDS
hsa-miR-451a	PF3D7_1133400	AMA1	145	-17.72	2	18	2059	2080	16	0.875	0.875	CDS
hsa-miR-646	PF3D7_1133400	AMA1	145	-15.17	2	10	2535	2553	8	1	1	CDS
hsa-miR-7-5p	PF3D7_1133400	AMA1	141	-15.16	2	22	2010	2033	20	0.7	0.8	CDS
hsa-miR-99a-5p	PF3D7_1133400	AMA1	143	-21.84	3	21	1385	1407	19	0.7368	0.7895	CDS
hsa-miR-99a-5p	PF3D7_1133400	AMA1	153	-22.02	2	21	1817	1838	20	0.8	0.85	CDS
hsa-miR-99b-5p	PF3D7_1133400	AMA1	141	-19.43	2	20	1818	1838	18	0.7222	0.7778	CDS
hsa-let-7a-5p	Pf3D7_1150400	EMP1	154	-22.47	2	21	8209	8229	19	0.6842	0.7895	NA
hsa-let-7b-5p	Pf3D7_1150400	EMP1	142	-17.1	3	19	6917	6938	16	0.75	0.8125	NA
hsa-let-7b-5p	Pf3D7_1150400	EMP1	146	-19.28	2	21	8209	8229	19	0.5789	0.7895	NA
hsa-let-7c-5p	Pf3D7_1150400	EMP1	150	-21.99	2	21	8209	8229	19	0.6316	0.7895	NA
hsa-let-7d-5p	Pf3D7_1150400	EMP1	158	-21.57	2	21	8209	8229	19	0.7368	0.7895	NA
hsa-let-7e-5p	Pf3D7_1150400	EMP1	162	-26.46	2	21	8209	8229	19	0.7368	0.8421	NA
hsa-let-7f-5p	Pf3D7_1150400	EMP1	154	-18.02	2	21	8209	8229	19	0.6842	0.7895	NA
hsa-let-7g-5p	Pf3D7_1150400	EMP1	152	-14.93	2	18	8207	8229	17	0.7059	0.8235	NA
hsa-miR-103a-3p	Pf3D7_1150400	EMP1	147	-15.5	2	22	66	87	20	0.65	0.85	NA
hsa-miR-107	Pf3D7_1150400	EMP1	147	-15.5	2	22	66	87	20	0.65	0.85	NA
hsa-miR-126-5p	Pf3D7_1150400	EMP1	152	-5.23	2	17	1766	1786	15	0.7333	0.8	NA
hsa-miR-126-5p	Pf3D7_1150400	EMP1	157	-9.59	2	20	2411	2434	21	0.7143	0.8095	NA
hsa-miR-126-5p	Pf3D7_1150400	EMP1	170	-15.14	2	19	8729	8749	17	0.8235	0.8824	NA
hsa-miR-127-3p	Pf3D7_1150400	EMP1	142	-17.83	3	19	7687	7708	16	0.75	0.8125	NA
hsa-miR-130b-3p	Pf3D7_1150400	EMP1	142	-18.2	2	15	6529	6550	13	0.7692	0.9231	NA
hsa-miR-132-3p	Pf3D7_1150400	EMP1	150	-21.34	2	21	1410	1430	19	0.6842	0.8947	NA
hsa-miR-133b	Pf3D7_1150400	EMP1	152	-25.94	2	18	5539	5564	20	0.7	0.75	NA
hsa-miR-135a-5p	Pf3D7_1150400	EMP1	143	-15.4	2	22	4476	4497	20	0.65	0.8	NA
hsa-miR-135b-5p	Pf3D7_1150400	EMP1	147	-17.77	2	22	4476	4497	20	0.7	0.8	NA
hsa-miR-140-5p	Pf3D7_1150400	EMP1	144	-16.69	2	19	8560	8580	17	0.6471	0.7647	NA
hsa-miR-140-5p	Pf3D7_1150400	EMP1	147	-21.54	3	20	3597	3618	17	0.7647	0.8235	NA
hsa-miR-140-5p	Pf3D7_1150400	EMP1	152	-21.59	2	18	5721	5743	17	0.7059	0.8235	NA
hsa-miR-142-3p	Pf3D7_1150400	EMP1	146	-16.69	2	21	5609	5630	19	0.7368	0.7895	NA
hsa-miR-142-3p	Pf3D7_1150400	EMP1	141	-18.06	3	22	8288	8310	19	0.6842	0.8947	NA
hsa-miR-142-3p	Pf3D7_1150400	EMP1	143	-22.41	2	22	240	261	20	0.7	0.9	NA
hsa-miR-142-3p	Pf3D7_1150400	EMP1	156	-17.3	2	22	674	697	21	0.7619	0.8095	NA
hsa-miR-142-3p	Pf3D7_1150400	EMP1	160	-18.51	2	22	4608	4631	21	0.6667	0.8095	NA
hsa-miR-145-5p	Pf3D7_1150400	EMP1	145	-16.97	2	22	7310	7332	20	0.65	0.75	NA
hsa-miR-148a-3p	Pf3D7_1150400	EMP1	149	-15.26	2	21	517	539	21	0.7619	0.8095	NA
hsa-miR-148b-3p	Pf3D7_1150400	EMP1	148	-16.69	2	21	7517	7538	19	0.6842	0.7895	NA
hsa-miR-148b-3p	Pf3D7_1150400	EMP1	151	-15.42	2	21	517	539	20	0.75	0.8	NA
hsa-miR-152-3p	Pf3D7_1150400	EMP1	144	-15.41	2	20	518	539	20	0.75	0.8	NA
hsa-miR-155-5p	Pf3D7_1150400	EMP1	141	-20.92	2	23	6996	7021	23	0.6522	0.8261	NA
hsa-miR-15a-5p	Pf3D7_1150400	EMP1	159	-19.32	2	17	5876	5899	17	0.7647	0.8824	NA
hsa-miR-15b-5p	Pf3D7_1150400	EMP1	155	-18.14	2	12	5878	5899	10	1	1	NA
hsa-miR-16-5p	Pf3D7_1150400	EMP1	148	-17.67	3	21	4902	4924	20	0.85	0.85	NA
hsa-miR-16-5p	Pf3D7_1150400	EMP1	159	-23.65	2	17	5877	5899	16	0.8125	0.875	NA
hsa-miR-181b-5p	Pf3D7_1150400	EMP1	141	-18.61	2	22	3102	3124	20	0.55	0.8	NA
hsa-miR-181b-5p	Pf3D7_1150400	EMP1	152	-18.9	2	22	2560	2583	21	0.619	0.7619	NA
hsa-miR-181b-5p	Pf3D7_1150400	EMP1	156	-18.38	2	21	3899	3919	19	0.6842	0.8947	NA
hsa-miR-181c-5p	Pf3D7_1150400	EMP1	154	-13.63	2	21	2560	2583	21	0.7143	0.7619	NA
hsa-miR-181d-5p	Pf3D7_1150400	EMP1	141	-16.15	2	18	1638	1660	16	0.75	0.9375	NA
hsa-miR-181d-5p	Pf3D7_1150400	EMP1	156	-11.77	2	21	1821	1843	19	0.6316	0.7895	NA
hsa-miR-181d-5p	Pf3D7_1150400	EMP1	160	-18.4	2	22	2560	2583	21	0.6667	0.8095	NA
hsa-miR-181d-5p	Pf3D7_1150400	EMP1	161	-18.43	2	14	3897	3919	12	0.9167	1	NA
hsa-miR-182-3p	Pf3D7_1150400	EMP1	149	-20.38	2	18	8437	8454	16	0.75	0.8125	NA
hsa-miR-182-5p	Pf3D7_1150400	EMP1	152	-14.87	2	13	1379	1402	11	0.8182	1	NA
hsa-miR-183-5p	Pf3D7_1150400	EMP1	154	-15	2	19	5769	5790	17	0.6471	0.8235	NA
hsa-miR-184	Pf3D7_1150400	EMP1	140	-15.72	2	17	5972	5993	15	0.7333	0.8	NA
hsa-miR-186-5p	Pf3D7_1150400	EMP1	151	-11.5	2	20	1705	1726	18	0.6667	0.7222	NA
hsa-miR-195-5p	Pf3D7_1150400	EMP1	141	-15.63	3	20	4902	4924	19	0.7895	0.7895	NA
hsa-miR-195-5p	Pf3D7_1150400	EMP1	155	-21.37	2	17	5878	5899	16	0.8125	0.8125	NA
hsa-miR-196a-5p	Pf3D7_1150400	EMP1	155	-20.66	2	21	9151	9173	20	0.65	0.95	NA
hsa-miR-196b-5p	Pf3D7_1150400	EMP1	151	-19.78	2	21	9151	9173	20	0.65	0.9	NA
hsa-miR-197-3p	Pf3D7_1150400	EMP1	149	-18.07	2	14	3099	3120	12	0.75	0.9167	NA
hsa-miR-197-3p	Pf3D7_1150400	EMP1	144	-19.83	2	13	5337	5358	11	0.9091	1	NA
hsa-miR-197-3p	Pf3D7_1150400	EMP1	143	-25.65	2	21	4322	4344	20	0.8	0.8	NA
hsa-miR-214-3p	Pf3D7_1150400	EMP1	140	-15.56	2	9	5150	5171	7	1	1	NA
hsa-miR-221-3p	Pf3D7_1150400	EMP1	162	-17.6	2	21	8895	8916	19	0.7368	0.8421	NA
hsa-miR-222-3p	Pf3D7_1150400	EMP1	141	-22.11	2	20	7802	7824	20	0.8	0.85	NA
hsa-miR-22-3p	Pf3D7_1150400	EMP1	140	-15.58	3	21	2614	2635	18	0.7222	0.7222	NA
hsa-miR-27a-3p	Pf3D7_1150400	EMP1	165	-20	2	20	2206	2225	18	0.8333	0.8333	NA
hsa-miR-27b-3p	Pf3D7_1150400	EMP1	164	-21.39	2	20	2205	2225	19	0.8421	0.8421	NA
hsa-miR-301a-3p	Pf3D7_1150400	EMP1	146	-17	2	20	6527	6550	19	0.6316	0.8947	NA
hsa-miR-30a-3p	Pf3D7_1150400	EMP1	157	-15.62	2	19	6456	6478	18	0.7222	0.8333	NA
hsa-miR-30a-5p	Pf3D7_1150400	EMP1	140	-18.19	2	21	4156	4178	20	0.75	0.85	NA
hsa-miR-30d-5p	Pf3D7_1150400	EMP1	144	-21.26	2	21	4156	4178	20	0.8	0.85	NA
hsa-miR-30e-3p	Pf3D7_1150400	EMP1	152	-11.09	2	18	6456	6478	17	0.7059	0.8235	NA
hsa-miR-30e-5p	Pf3D7_1150400	EMP1	145	-15.13	2	21	2482	2503	20	0.75	0.8	NA
hsa-miR-31-5p	Pf3D7_1150400	EMP1	149	-15.37	2	18	4051	4071	16	0.625	0.8125	NA
hsa-miR-324-3p	Pf3D7_1150400	EMP1	142	-23.19	2	22	5708	5730	21	0.7143	0.7619	NA
hsa-miR-324-3p	Pf3D7_1150400	EMP1	140	-27.84	2	22	5335	5358	21	0.7143	0.8095	NA
hsa-miR-324-5p	Pf3D7_1150400	EMP1	149	-16.88	2	18	3791	3812	16	0.6875	0.75	NA
hsa-miR-324-5p	Pf3D7_1150400	EMP1	143	-25.84	2	21	4150	4173	21	0.619	0.8095	NA
hsa-miR-324-5p	Pf3D7_1150400	EMP1	161	-29.66	2	19	2283	2307	20	0.7	0.85	NA
hsa-miR-330-3p	Pf3D7_1150400	EMP1	148	-17.2	2	21	2274	2296	19	0.6316	0.6842	NA
hsa-miR-33a-5p	Pf3D7_1150400	EMP1	153	-18.08	2	15	766	787	14	0.7857	0.9286	NA
hsa-miR-342-3p	Pf3D7_1150400	EMP1	145	-16.41	2	10	3054	3076	8	1	1	NA
hsa-miR-342-3p	Pf3D7_1150400	EMP1	151	-17.04	2	16	8976	8998	14	0.7857	0.7857	NA
hsa-miR-362-5p	Pf3D7_1150400	EMP1	140	-18.12	2	22	6090	6115	22	0.5909	0.7727	NA
hsa-miR-362-5p	Pf3D7_1150400	EMP1	157	-16.83	2	23	7450	7474	22	0.6818	0.7273	NA
hsa-miR-424-5p	Pf3D7_1150400	EMP1	151	-16.3	2	20	3220	3241	18	0.8333	0.8889	NA
hsa-miR-432-5p	Pf3D7_1150400	EMP1	142	-19.15	2	22	2030	2053	22	0.6818	0.7727	NA
hsa-miR-432-5p	Pf3D7_1150400	EMP1	150	-29.13	2	22	4047	4077	28	0.6429	0.7143	NA
hsa-miR-449a	Pf3D7_1150400	EMP1	150	-18.16	2	17	5726	5746	15	0.8	0.8	NA
hsa-miR-449b-5p	Pf3D7_1150400	EMP1	150	-15.84	2	17	5726	5746	15	0.8	0.8	NA
hsa-miR-450a-5p	Pf3D7_1150400	EMP1	150	-15.16	2	15	2158	2179	13	0.7692	0.8462	NA
hsa-miR-450a-5p	Pf3D7_1150400	EMP1	153	-20.01	2	18	1300	1321	16	0.75	0.9375	NA
hsa-miR-451a	Pf3D7_1150400	EMP1	144	-21.94	2	17	6518	6539	15	0.8	1	NA
hsa-miR-484	Pf3D7_1150400	EMP1	142	-16.37	2	11	7670	7691	9	0.8889	0.8889	NA
hsa-miR-485-3p	Pf3D7_1150400	EMP1	151	-22.17	2	19	3031	3057	22	0.7273	0.7727	NA
hsa-miR-485-3p	Pf3D7_1150400	EMP1	156	-17.87	2	17	3065	3086	15	0.8	0.8	NA
hsa-miR-486-5p	Pf3D7_1150400	EMP1	145	-20.08	2	10	3260	3281	8	1	1	NA
hsa-miR-486-5p	Pf3D7_1150400	EMP1	151	-17.61	2	20	2049	2070	18	0.6667	0.7222	NA
hsa-miR-501-5p	Pf3D7_1150400	EMP1	142	-15.54	2	19	7963	7984	17	0.6471	0.8235	NA
hsa-miR-502-5p	Pf3D7_1150400	EMP1	147	-15.03	2	12	3019	3039	10	0.9	0.9	NA
hsa-miR-502-5p	Pf3D7_1150400	EMP1	157	-18.06	2	20	3629	3648	18	0.7222	0.8333	NA
hsa-miR-505-3p	Pf3D7_1150400	EMP1	156	-13.52	2	21	8161	8179	19	0.7368	0.7895	NA
hsa-miR-509-3p	Pf3D7_1150400	EMP1	140	-16.04	2	21	8931	8952	19	0.5789	0.7895	NA
hsa-miR-509-3p	Pf3D7_1150400	EMP1	152	-18.98	3	21	8599	8620	18	0.7778	0.8333	NA
hsa-miR-517c-3p	Pf3D7_1150400	EMP1	153	-16.16	2	20	4682	4706	21	0.7143	0.7619	NA
hsa-miR-532-5p	Pf3D7_1150400	EMP1	162	-14.97	2	19	2237	2258	17	0.7647	0.8235	NA
hsa-miR-545-3p	Pf3D7_1150400	EMP1	164	-13.21	2	21	4271	4292	19	0.7368	0.7895	NA
hsa-miR-548d-3p	Pf3D7_1150400	EMP1	152	-10.34	2	19	7068	7088	17	0.7647	0.7647	NA
hsa-miR-576-5p	Pf3D7_1150400	EMP1	147	-15.47	2	21	7310	7333	21	0.6667	0.8095	NA
hsa-miR-576-5p	Pf3D7_1150400	EMP1	146	-15.72	2	21	4705	4728	21	0.7143	0.8095	NA
hsa-miR-576-5p	Pf3D7_1150400	EMP1	150	-6.19	2	11	946	967	9	1	1	NA
hsa-miR-576-5p	Pf3D7_1150400	EMP1	151	-21.54	2	21	2761	2783	20	0.8	0.9	NA
hsa-miR-576-5p	Pf3D7_1150400	EMP1	152	-16.35	3	21	7921	7942	18	0.7778	0.8333	NA
hsa-miR-579-3p	Pf3D7_1150400	EMP1	149	-15.71	2	14	8456	8478	12	0.9167	1	NA
hsa-miR-579-3p	Pf3D7_1150400	EMP1	144	-19.35	2	22	2323	2346	21	0.6667	0.7619	NA
hsa-miR-579-3p	Pf3D7_1150400	EMP1	152	-20.4	2	22	9058	9081	21	0.7143	0.8095	NA
hsa-miR-624-5p	Pf3D7_1150400	EMP1	147	-16.22	2	12	4810	4831	10	0.9	0.9	NA
hsa-miR-624-5p	Pf3D7_1150400	EMP1	151	-14.3	2	21	8425	8448	21	0.6667	0.7143	NA
hsa-miR-624-5p	Pf3D7_1150400	EMP1	153	-11.84	2	21	3756	3775	19	0.7368	0.7368	NA
hsa-miR-650	Pf3D7_1150400	EMP1	141	-15.16	2	10	4054	4074	8	0.875	1	NA
hsa-miR-651-5p	Pf3D7_1150400	EMP1	154	-10.98	2	21	661	681	19	0.6842	0.7895	NA
hsa-miR-652-3p	Pf3D7_1150400	EMP1	151	-22.98	2	20	5770	5790	18	0.6667	0.8889	NA
hsa-miR-659-3p	Pf3D7_1150400	EMP1	149	-15.22	2	14	2844	2865	12	0.8333	0.8333	NA
hsa-miR-659-3p	Pf3D7_1150400	EMP1	140	-22.31	2	20	9310	9329	18	0.6667	0.8333	NA
hsa-miR-659-3p	Pf3D7_1150400	EMP1	151	-14.4	2	21	8928	8950	20	0.6	0.8	NA
hsa-miR-660-5p	Pf3D7_1150400	EMP1	144	-15.33	2	21	1839	1857	19	0.5789	0.7895	NA
hsa-miR-7-5p	Pf3D7_1150400	EMP1	146	-15.44	2	23	1930	1953	21	0.619	0.9048	NA
hsa-miR-7-5p	Pf3D7_1150400	EMP1	153	-13.49	2	23	7648	7668	21	0.619	0.8571	NA
hsa-miR-9-5p	Pf3D7_1150400	EMP1	141	-15.48	2	21	7260	7286	23	0.6957	0.7826	NA
hsa-miR-9-5p	Pf3D7_1150400	EMP1	144	-16.41	2	22	2721	2744	21	0.7143	0.8571	NA
hsa-miR-9-5p	Pf3D7_1150400	EMP1	156	-16.93	2	22	7805	7829	22	0.6818	0.7273	NA
hsa-miR-9-5p	Pf3D7_1150400	EMP1	164	-18.71	2	22	9122	9145	21	0.7143	0.8095	NA
hsa-miR-9-5p	Pf3D7_1150400	EMP1	170	-19.24	2	22	9249	9271	21	0.8095	0.8571	NA
hsa-miR-96-5p	Pf3D7_1150400	EMP1	146	-16.36	2	22	6180	6207	25	0.72	0.76	NA
hsa-miR-98-5p	Pf3D7_1150400	EMP1	148	-17.12	2	19	8209	8229	17	0.7059	0.7647	NA
hsa-miR-126-3p	Pf3D7_1200400	EMP1	154	-20.28	2	20	1806	1828	19	0.7895	0.8421	NA
hsa-miR-126-5p	Pf3D7_1200400	EMP1	150	-10.29	2	20	3829	3850	19	0.6316	0.7895	NA
hsa-miR-126-5p	Pf3D7_1200400	EMP1	152	-9.4	2	18	1799	1822	19	0.7368	0.7368	NA
hsa-miR-126-5p	Pf3D7_1200400	EMP1	156	-8.14	2	18	5425	5446	17	0.7059	0.8824	NA
hsa-miR-126-5p	Pf3D7_1200400	EMP1	157	-9.89	2	18	8471	8491	16	0.6875	0.875	NA
hsa-miR-134-5p	Pf3D7_1200400	EMP1	145	-17.29	2	19	3120	3143	19	0.6842	0.6842	NA
hsa-miR-135a-5p	Pf3D7_1200400	EMP1	165	-18.06	2	22	776	798	20	0.65	0.85	NA
hsa-miR-135b-5p	Pf3D7_1200400	EMP1	142	-15.26	2	21	1699	1720	19	0.6842	0.7895	NA
hsa-miR-135b-5p	Pf3D7_1200400	EMP1	169	-20.43	2	22	776	798	20	0.7	0.85	NA
hsa-miR-139-5p	Pf3D7_1200400	EMP1	152	-21.46	3	22	5851	5874	20	0.75	0.85	NA
hsa-miR-141-3p	Pf3D7_1200400	EMP1	145	-19.53	2	14	7384	7405	12	0.75	0.8333	NA
hsa-miR-142-3p	Pf3D7_1200400	EMP1	169	-17.18	2	22	3317	3339	20	0.75	0.8	NA
hsa-miR-145-5p	Pf3D7_1200400	EMP1	140	-15.36	2	21	8197	8219	19	0.7368	0.7895	NA
hsa-miR-155-5p	Pf3D7_1200400	EMP1	153	-13.33	2	23	6481	6505	22	0.5909	0.7727	NA
hsa-miR-155-5p	Pf3D7_1200400	EMP1	154	-11.71	2	19	4968	4991	17	0.7059	0.7647	NA
hsa-miR-15a-5p	Pf3D7_1200400	EMP1	142	-16.71	3	20	5591	5614	19	0.7368	0.7895	NA
hsa-miR-15b-5p	Pf3D7_1200400	EMP1	150	-20.31	3	20	5591	5614	19	0.7895	0.8421	NA
hsa-miR-181b-5p	Pf3D7_1200400	EMP1	143	-15.38	2	22	1081	1102	20	0.55	0.75	NA
hsa-miR-181b-5p	Pf3D7_1200400	EMP1	150	-15.21	2	20	1476	1495	18	0.7222	0.8333	NA
hsa-miR-181b-5p	Pf3D7_1200400	EMP1	153	-19.47	2	20	6196	6217	18	0.6667	0.8333	NA
hsa-miR-181c-5p	Pf3D7_1200400	EMP1	148	-16.74	2	21	1081	1102	19	0.5789	0.7368	NA
hsa-miR-181c-5p	Pf3D7_1200400	EMP1	151	-13.13	2	19	1476	1495	17	0.7059	0.8235	NA
hsa-miR-181c-5p	Pf3D7_1200400	EMP1	160	-12.85	2	21	6196	6217	19	0.6842	0.7895	NA
hsa-miR-181c-5p	Pf3D7_1200400	EMP1	160	-15.13	2	21	1102	1123	19	0.6842	0.7895	NA
hsa-miR-181d-5p	Pf3D7_1200400	EMP1	143	-15.38	2	22	1081	1102	20	0.5	0.8	NA
hsa-miR-181d-5p	Pf3D7_1200400	EMP1	149	-19.47	2	20	6196	6217	18	0.6111	0.8333	NA
hsa-miR-181d-5p	Pf3D7_1200400	EMP1	156	-15.13	2	22	6163	6187	22	0.6364	0.7727	NA
hsa-miR-187-3p	Pf3D7_1200400	EMP1	141	-23.5	2	18	27	48	16	0.6875	0.8125	NA
hsa-miR-18a-5p	Pf3D7_1200400	EMP1	151	-16.99	2	19	3607	3629	18	0.7778	0.7778	NA
hsa-miR-18b-5p	Pf3D7_1200400	EMP1	158	-17.09	2	22	3607	3629	21	0.7619	0.7619	NA
hsa-miR-190a-5p	Pf3D7_1200400	EMP1	153	-8.61	2	19	6882	6905	19	0.7368	0.7368	NA
hsa-miR-190a-5p	Pf3D7_1200400	EMP1	166	-17.76	2	19	7001	7022	17	0.8824	0.9412	NA
hsa-miR-196a-5p	Pf3D7_1200400	EMP1	151	-17.53	2	21	8368	8390	20	0.65	0.9	NA
hsa-miR-196b-5p	Pf3D7_1200400	EMP1	147	-18.59	2	21	8368	8390	20	0.65	0.85	NA
hsa-miR-199a-3p	Pf3D7_1200400	EMP1	155	-11.52	2	21	7537	7559	20	0.65	0.8	NA
hsa-miR-199b-5p	Pf3D7_1200400	EMP1	140	-18.16	3	21	2264	2286	18	0.6667	0.7778	NA
hsa-miR-200a-3p	Pf3D7_1200400	EMP1	148	-19.65	2	19	7382	7405	19	0.7368	0.7368	NA
hsa-miR-200c-3p	Pf3D7_1200400	EMP1	140	-16.85	3	21	905	926	19	0.7368	0.8421	NA
hsa-miR-218-5p	Pf3D7_1200400	EMP1	141	-19.51	2	20	3283	3306	21	0.7143	0.7619	NA
hsa-miR-218-5p	Pf3D7_1200400	EMP1	159	-16.63	2	16	2128	2148	14	0.8571	0.8571	NA
hsa-miR-221-3p	Pf3D7_1200400	EMP1	146	-16.6	2	21	8109	8130	19	0.6842	0.8421	NA
hsa-miR-221-3p	Pf3D7_1200400	EMP1	152	-20.72	2	22	789	808	20	0.75	0.75	NA
hsa-miR-222-3p	Pf3D7_1200400	EMP1	151	-16.57	2	18	785	808	19	0.7368	0.7895	NA
hsa-miR-223-3p	Pf3D7_1200400	EMP1	143	-15.2	2	17	6102	6124	16	0.75	0.875	NA
hsa-miR-22-3p	Pf3D7_1200400	EMP1	159	-23.43	3	20	2686	2707	17	0.8824	0.8824	NA
hsa-miR-23a-3p	Pf3D7_1200400	EMP1	149	-15.72	2	20	4720	4743	21	0.7143	0.7143	NA
hsa-miR-23b-3p	Pf3D7_1200400	EMP1	151	-15.65	2	22	4718	4743	23	0.6957	0.6957	NA
hsa-miR-25-3p	Pf3D7_1200400	EMP1	145	-19.24	3	18	303	324	15	0.8	0.8667	NA
hsa-miR-25-3p	Pf3D7_1200400	EMP1	143	-22.6	2	21	3766	3790	22	0.5909	0.8182	NA
hsa-miR-25-3p	Pf3D7_1200400	EMP1	167	-21.57	2	21	4869	4891	20	0.7	0.9	NA
hsa-miR-27a-3p	Pf3D7_1200400	EMP1	147	-19.89	2	20	6324	6344	18	0.7222	0.7778	NA
hsa-miR-27b-3p	Pf3D7_1200400	EMP1	143	-17.19	2	20	6324	6344	18	0.6667	0.7778	NA
hsa-miR-324-5p	Pf3D7_1200400	EMP1	146	-16.63	2	19	5553	5574	17	0.5882	0.7647	NA
hsa-miR-32-5p	Pf3D7_1200400	EMP1	158	-14.84	2	20	4868	4891	20	0.7	0.8	NA
hsa-miR-338-3p	Pf3D7_1200400	EMP1	142	-19.42	3	19	1470	1491	16	0.6875	0.875	NA
hsa-miR-338-3p	Pf3D7_1200400	EMP1	140	-21.27	2	21	348	369	19	0.7368	0.7895	NA
hsa-miR-342-3p	Pf3D7_1200400	EMP1	152	-18.99	3	22	262	286	21	0.7619	0.8095	NA
hsa-miR-362-5p	Pf3D7_1200400	EMP1	143	-18.55	2	21	2827	2851	20	0.65	0.8	NA
hsa-miR-374a-5p	Pf3D7_1200400	EMP1	154	-12.86	2	20	1047	1069	19	0.6842	0.7895	NA
hsa-miR-375-3p	Pf3D7_1200400	EMP1	144	-19.61	2	21	5743	5764	19	0.5789	0.8421	NA
hsa-miR-424-5p	Pf3D7_1200400	EMP1	141	-16.67	3	20	5590	5614	20	0.75	0.8	NA
hsa-miR-425-3p	Pf3D7_1200400	EMP1	143	-23.18	2	21	4044	4062	19	0.7368	0.8421	NA
hsa-miR-425-5p	Pf3D7_1200400	EMP1	150	-19.87	2	22	251	273	21	0.6667	0.7619	NA
hsa-miR-450a-5p	Pf3D7_1200400	EMP1	142	-24.64	2	19	143	164	17	0.6471	1	NA
hsa-miR-500a-3p	Pf3D7_1200400	EMP1	153	-18.25	2	20	4869	4889	18	0.7222	0.7778	NA
hsa-miR-502-5p	Pf3D7_1200400	EMP1	159	-18.98	2	20	4235	4255	18	0.6667	0.8333	NA
hsa-miR-509-3p	Pf3D7_1200400	EMP1	141	-16.25	2	18	5213	5234	16	0.625	0.875	NA
hsa-miR-509-3p	Pf3D7_1200400	EMP1	144	-18.77	2	21	8145	8166	19	0.6316	0.7895	NA
hsa-miR-532-5p	Pf3D7_1200400	EMP1	141	-16.36	3	19	2903	2925	17	0.7059	0.8824	NA
hsa-miR-545-3p	Pf3D7_1200400	EMP1	156	-13.98	2	21	5378	5399	19	0.6316	0.7895	NA
hsa-miR-576-5p	Pf3D7_1200400	EMP1	150	-9.36	2	11	964	985	9	1	1	NA
hsa-miR-579-3p	Pf3D7_1200400	EMP1	150	-12.69	2	11	7793	7815	9	1	1	NA
hsa-miR-624-5p	Pf3D7_1200400	EMP1	145	-15.91	2	20	3455	3475	18	0.6667	0.7222	NA
hsa-miR-624-5p	Pf3D7_1200400	EMP1	142	-17.19	3	21	3590	3610	18	0.7778	0.7778	NA
hsa-miR-650	Pf3D7_1200400	EMP1	149	-17.73	2	14	7237	7257	12	0.8333	0.8333	NA
hsa-miR-650	Pf3D7_1200400	EMP1	147	-21.66	2	17	3846	3867	16	0.6875	0.8125	NA
hsa-miR-650	Pf3D7_1200400	EMP1	156	-24.78	2	19	6335	6354	17	0.7647	0.8235	NA
hsa-miR-651-5p	Pf3D7_1200400	EMP1	143	-16.08	2	20	4879	4899	19	0.7368	0.8421	NA
hsa-miR-659-3p	Pf3D7_1200400	EMP1	155	-17.13	2	21	8142	8164	20	0.65	0.8	NA
hsa-miR-92a-3p	Pf3D7_1200400	EMP1	164	-24.61	2	18	4869	4891	17	0.7647	0.9412	NA
hsa-miR-95-3p	Pf3D7_1200400	EMP1	151	-18.42	2	21	6203	6225	20	0.65	0.9	NA
hsa-miR-9-5p	Pf3D7_1200400	EMP1	150	-16.69	2	22	4128	4151	22	0.7273	0.8182	NA
hsa-miR-9-5p	Pf3D7_1200400	EMP1	152	-16.3	3	22	5430	5454	21	0.7619	0.8095	NA
hsa-miR-9-5p	Pf3D7_1200400	EMP1	161	-12.59	2	22	5623	5645	20	0.7	0.75	NA
hsa-miR-96-5p	Pf3D7_1200400	EMP1	144	-16.27	2	21	6170	6192	19	0.6842	0.7368	NA
hsa-let-7d-5p	Pf3D7_1200600	VAR2CSA	142	-17.88	2	19	8578	8599	17	0.6471	0.8235	CDS
hsa-let-7f-5p	Pf3D7_1200600	VAR2CSA	140	-23.3	2	21	11383	11404	19	0.7368	0.9474	3'
hsa-let-7g-5p	Pf3D7_1200600	VAR2CSA	140	-17.96	2	13	8578	8599	11	0.8182	1	CDS
hsa-miR-103a-3p	Pf3D7_1200600	VAR2CSA	159	-16.8	2	22	4061	4082	20	0.7	0.8	CDS
hsa-miR-107	Pf3D7_1200600	VAR2CSA	159	-16.61	2	22	4061	4082	20	0.7	0.8	CDS
hsa-miR-126-3p	Pf3D7_1200600	VAR2CSA	151	-24.7	2	20	2157	2178	18	0.7222	1	CDS
hsa-miR-126-5p	Pf3D7_1200600	VAR2CSA	148	-15.34	2	20	5887	5910	21	0.7143	0.7619	CDS
hsa-miR-126-5p	Pf3D7_1200600	VAR2CSA	151	-7.31	2	18	6176	6195	16	0.75	0.8125	CDS
hsa-miR-126-5p	Pf3D7_1200600	VAR2CSA	154	-11.69	2	16	9396	9417	15	0.8	0.8667	CDS
hsa-miR-126-5p	Pf3D7_1200600	VAR2CSA	155	-7.34	2	17	2703	2724	16	0.75	0.875	CDS
hsa-miR-126-5p	Pf3D7_1200600	VAR2CSA	156	-5.14	2	18	11452	11473	17	0.7647	0.8235	3'
hsa-miR-126-5p	Pf3D7_1200600	VAR2CSA	158	-10.52	2	20	10584	10605	19	0.7368	0.7895	CDS
hsa-miR-127-3p	Pf3D7_1200600	VAR2CSA	150	-23.04	2	20	2793	2817	21	0.6667	0.7143	CDS
hsa-miR-130a-3p	Pf3D7_1200600	VAR2CSA	147	-25.74	2	20	9440	9461	18	0.6667	1	CDS
hsa-miR-133b	Pf3D7_1200600	VAR2CSA	156	-22.53	2	19	3962	3987	21	0.7619	0.7619	CDS
hsa-miR-134-5p	Pf3D7_1200600	VAR2CSA	147	-16.7	2	16	9184	9205	14	0.7143	0.7857	CDS
hsa-miR-135a-5p	Pf3D7_1200600	VAR2CSA	147	-19.38	2	17	6749	6773	17	0.7647	0.8824	CDS
hsa-miR-135b-5p	Pf3D7_1200600	VAR2CSA	142	-16.86	2	15	8185	8207	13	0.6923	1	CDS
hsa-miR-135b-5p	Pf3D7_1200600	VAR2CSA	148	-18.51	2	22	6750	6773	21	0.6667	0.8095	CDS
hsa-miR-139-5p	Pf3D7_1200600	VAR2CSA	157	-20.21	2	20	5105	5129	20	0.75	0.8	CDS
hsa-miR-141-3p	Pf3D7_1200600	VAR2CSA	151	-14.03	2	21	10207	10224	19	0.7368	0.7368	CDS
hsa-miR-141-3p	Pf3D7_1200600	VAR2CSA	158	-14.04	2	21	1135	1155	19	0.6842	0.8421	5'
hsa-miR-142-3p	Pf3D7_1200600	VAR2CSA	141	-18.06	3	22	9628	9650	19	0.6842	0.8947	CDS
hsa-miR-142-3p	Pf3D7_1200600	VAR2CSA	151	-17.97	2	21	6388	6412	21	0.7143	0.8095	CDS
hsa-miR-145-5p	Pf3D7_1200600	VAR2CSA	150	-13.76	2	11	7501	7523	9	1	1	CDS
hsa-miR-148b-3p	Pf3D7_1200600	VAR2CSA	145	-15.38	2	10	9127	9148	8	1	1	CDS
hsa-miR-152-3p	Pf3D7_1200600	VAR2CSA	141	-16.9	2	20	8744	8763	18	0.8333	0.8333	CDS
hsa-miR-181b-5p	Pf3D7_1200600	VAR2CSA	142	-17.08	3	20	9841	9864	18	0.6667	0.8889	CDS
hsa-miR-181b-5p	Pf3D7_1200600	VAR2CSA	159	-15.78	2	21	5761	5784	20	0.65	0.85	CDS
hsa-miR-181d-5p	Pf3D7_1200600	VAR2CSA	142	-17.08	3	20	9841	9864	18	0.6667	0.8889	CDS
hsa-miR-181d-5p	Pf3D7_1200600	VAR2CSA	148	-19.62	2	21	3860	3882	19	0.5789	0.8947	CDS
hsa-miR-181d-5p	Pf3D7_1200600	VAR2CSA	151	-10.9	2	16	3872	3894	14	0.7143	0.8571	CDS
hsa-miR-181d-5p	Pf3D7_1200600	VAR2CSA	155	-12.31	2	16	9275	9297	14	0.6429	1	CDS
hsa-miR-181d-5p	Pf3D7_1200600	VAR2CSA	159	-14.6	2	21	5761	5784	20	0.65	0.85	CDS
hsa-miR-182-3p	Pf3D7_1200600	VAR2CSA	152	-15.97	2	19	9772	9794	19	0.7368	0.7895	CDS
hsa-miR-182-5p	Pf3D7_1200600	VAR2CSA	157	-21.32	2	23	2952	2976	22	0.5909	0.8182	CDS
hsa-miR-183-5p	Pf3D7_1200600	VAR2CSA	142	-18.83	2	19	9407	9428	17	0.8235	0.8235	CDS
hsa-miR-184	Pf3D7_1200600	VAR2CSA	142	-15.11	2	19	4296	4317	17	0.6471	0.8235	CDS
hsa-miR-190a-5p	Pf3D7_1200600	VAR2CSA	150	-11.95	3	21	10418	10438	18	0.7778	0.8889	CDS
hsa-miR-190a-5p	Pf3D7_1200600	VAR2CSA	150	-9.33	3	20	1329	1351	18	0.8333	0.8333	5'
hsa-miR-190a-5p	Pf3D7_1200600	VAR2CSA	154	-11.07	2	20	10776	10798	19	0.7368	0.8947	3'
hsa-miR-190a-5p	Pf3D7_1200600	VAR2CSA	154	-12.53	2	21	6110	6130	19	0.7368	0.8947	CDS
hsa-miR-190a-5p	Pf3D7_1200600	VAR2CSA	163	-12.56	2	21	10173	10195	20	0.75	0.8	CDS
hsa-miR-191-5p	Pf3D7_1200600	VAR2CSA	148	-20.54	2	21	9439	9461	19	0.7895	0.8421	CDS
hsa-miR-194-5p	Pf3D7_1200600	VAR2CSA	143	-16.56	2	21	11136	11158	20	0.65	0.8	3'
hsa-miR-196a-5p	Pf3D7_1200600	VAR2CSA	140	-16.33	3	21	4276	4297	18	0.7222	0.8889	CDS
hsa-miR-197-3p	Pf3D7_1200600	VAR2CSA	154	-18.46	2	17	3927	3947	15	0.8	0.8667	CDS
hsa-miR-200a-3p	Pf3D7_1200600	VAR2CSA	166	-20.47	2	21	1135	1155	19	0.7368	0.8947	5'
hsa-miR-200c-3p	Pf3D7_1200600	VAR2CSA	141	-17.23	2	22	11031	11050	20	0.65	0.8	3'
hsa-miR-20a-5p	Pf3D7_1200600	VAR2CSA	153	-16.79	2	19	1237	1260	18	0.7778	0.8889	5'
hsa-miR-21-5p	Pf3D7_1200600	VAR2CSA	147	-20.68	2	21	8815	8837	20	0.8	0.85	CDS
hsa-miR-221-3p	Pf3D7_1200600	VAR2CSA	150	-8.89	2	22	1043	1065	21	0.6667	0.7619	5'
hsa-miR-22-3p	Pf3D7_1200600	VAR2CSA	152	-17.35	2	14	6712	6734	13	0.8462	0.9231	CDS
hsa-miR-25-3p	Pf3D7_1200600	VAR2CSA	146	-17.46	2	20	1575	1597	19	0.7368	0.7895	CDS
hsa-miR-28-5p	Pf3D7_1200600	VAR2CSA	140	-15.78	2	9	4191	4212	7	1	1	CDS
hsa-miR-29c-3p	Pf3D7_1200600	VAR2CSA	141	-16.71	2	14	2937	2958	12	0.75	1	CDS
hsa-miR-29c-3p	Pf3D7_1200600	VAR2CSA	143	-17.06	3	21	5231	5253	19	0.7368	0.7895	CDS
hsa-miR-30a-3p	Pf3D7_1200600	VAR2CSA	147	-18.6	2	21	2712	2734	20	0.8	0.85	CDS
hsa-miR-30a-3p	Pf3D7_1200600	VAR2CSA	144	-20.86	2	21	6036	6057	19	0.5263	0.8947	CDS
hsa-miR-30a-3p	Pf3D7_1200600	VAR2CSA	158	-13.66	2	21	9023	9043	19	0.7368	0.7895	CDS
hsa-miR-30e-3p	Pf3D7_1200600	VAR2CSA	143	-16.26	2	21	2712	2734	20	0.8	0.8	CDS
hsa-miR-30e-3p	Pf3D7_1200600	VAR2CSA	156	-11.71	2	21	9022	9043	19	0.6842	0.7368	CDS
hsa-miR-324-3p	Pf3D7_1200600	VAR2CSA	145	-22.75	2	22	3694	3716	20	0.55	0.85	CDS
hsa-miR-324-5p	Pf3D7_1200600	VAR2CSA	147	-17.59	2	12	6725	6746	10	0.9	0.9	CDS
hsa-miR-32-5p	Pf3D7_1200600	VAR2CSA	151	-16.92	2	20	1576	1597	18	0.7222	0.8333	CDS
hsa-miR-335-5p	Pf3D7_1200600	VAR2CSA	158	-17.19	2	22	4160	4180	20	0.8	0.85	CDS
hsa-miR-33a-5p	Pf3D7_1200600	VAR2CSA	144	-16.42	2	20	1932	1950	18	0.6667	0.8889	CDS
hsa-miR-33a-5p	Pf3D7_1200600	VAR2CSA	151	-12.81	2	20	4268	4288	18	0.7222	0.8333	CDS
hsa-miR-33a-5p	Pf3D7_1200600	VAR2CSA	156	-12.63	2	20	10796	10814	18	0.7222	0.8333	3'
hsa-miR-33a-5p	Pf3D7_1200600	VAR2CSA	161	-11.72	2	19	7389	7410	18	0.7778	0.8333	CDS
hsa-miR-362-5p	Pf3D7_1200600	VAR2CSA	157	-14.01	2	22	7810	7833	20	0.65	0.75	CDS
hsa-miR-362-5p	Pf3D7_1200600	VAR2CSA	158	-18.32	2	23	4525	4548	21	0.6667	0.7143	CDS
hsa-miR-362-5p	Pf3D7_1200600	VAR2CSA	159	-16.65	2	21	7600	7625	21	0.6667	0.8095	CDS
hsa-miR-374a-5p	Pf3D7_1200600	VAR2CSA	151	-5.24	2	21	10851	10873	20	0.65	0.75	3'
hsa-miR-374a-5p	Pf3D7_1200600	VAR2CSA	153	-10.56	2	20	1337	1360	20	0.75	0.75	5'
hsa-miR-374a-5p	Pf3D7_1200600	VAR2CSA	153	-3.32	2	21	697	716	19	0.7368	0.7368	5'
hsa-miR-374a-5p	Pf3D7_1200600	VAR2CSA	154	-3.83	2	19	316	337	17	0.7059	0.7647	5'
hsa-miR-374a-5p	Pf3D7_1200600	VAR2CSA	154	-9.16	2	20	7701	7723	19	0.6842	0.7895	CDS
hsa-miR-375-3p	Pf3D7_1200600	VAR2CSA	140	-16.12	2	17	5832	5853	15	0.6667	0.8667	CDS
hsa-miR-375-3p	Pf3D7_1200600	VAR2CSA	149	-18.73	2	14	6150	6171	12	0.75	0.9167	CDS
hsa-miR-375-3p	Pf3D7_1200600	VAR2CSA	146	-19.29	2	16	3609	3632	16	0.6875	0.8125	CDS
hsa-miR-382-5p	Pf3D7_1200600	VAR2CSA	141	-16.33	2	20	9677	9700	20	0.7	0.8	CDS
hsa-miR-382-5p	Pf3D7_1200600	VAR2CSA	155	-16.41	2	17	6456	6478	16	0.75	0.875	CDS
hsa-miR-424-5p	Pf3D7_1200600	VAR2CSA	142	-15.98	3	20	3327	3351	20	0.7	0.8	CDS
hsa-miR-424-5p	Pf3D7_1200600	VAR2CSA	153	-17.31	2	20	6661	6684	20	0.8	0.85	CDS
hsa-miR-425-5p	Pf3D7_1200600	VAR2CSA	140	-16.92	3	21	3685	3707	18	0.6111	0.8333	CDS
hsa-miR-432-5p	Pf3D7_1200600	VAR2CSA	144	-18.14	2	20	5247	5267	18	0.6667	0.7222	CDS
hsa-miR-449a	Pf3D7_1200600	VAR2CSA	145	-20.81	2	20	4270	4296	23	0.6957	0.7826	CDS
hsa-miR-449b-5p	Pf3D7_1200600	VAR2CSA	145	-18.49	2	20	4270	4296	23	0.6957	0.7826	CDS
hsa-miR-450a-5p	Pf3D7_1200600	VAR2CSA	152	-12.46	2	21	2241	2262	19	0.5789	0.7895	CDS
hsa-miR-450a-5p	Pf3D7_1200600	VAR2CSA	155	-12.51	2	18	2549	2569	16	0.8125	0.8125	CDS
hsa-miR-485-3p	Pf3D7_1200600	VAR2CSA	146	-15.05	2	16	5380	5402	15	0.6667	0.8667	CDS
hsa-miR-500a-3p	Pf3D7_1200600	VAR2CSA	145	-18.01	2	10	6681	6702	8	1	1	CDS
hsa-miR-500a-3p	Pf3D7_1200600	VAR2CSA	150	-14.81	2	21	1519	1539	19	0.6316	0.7895	CDS
hsa-miR-501-5p	Pf3D7_1200600	VAR2CSA	142	-20.03	2	15	2325	2346	13	0.7692	0.9231	CDS
hsa-miR-505-3p	Pf3D7_1200600	VAR2CSA	142	-18.71	2	20	10640	10663	20	0.65	0.8	CDS
hsa-miR-509-3p	Pf3D7_1200600	VAR2CSA	148	-15.71	2	21	1547	1568	19	0.5789	0.7368	CDS
hsa-miR-545-3p	Pf3D7_1200600	VAR2CSA	155	-11.34	2	20	1948	1969	18	0.6667	0.7778	CDS
hsa-miR-550a-3p	Pf3D7_1200600	VAR2CSA	143	-15.32	2	20	5701	5722	18	0.6667	0.7778	CDS
hsa-miR-576-5p	Pf3D7_1200600	VAR2CSA	156	-9.17	2	21	248	269	19	0.6842	0.7368	5'
hsa-miR-580-3p	Pf3D7_1200600	VAR2CSA	156	-12.69	2	20	938	959	19	0.7895	0.7895	5'
hsa-miR-624-5p	Pf3D7_1200600	VAR2CSA	153	-18.76	2	14	3933	3954	12	0.8333	0.9167	CDS
hsa-miR-646	Pf3D7_1200600	VAR2CSA	144	-17.21	3	17	4662	4680	14	0.8571	0.8571	CDS
hsa-miR-651-5p	Pf3D7_1200600	VAR2CSA	146	-15.75	2	15	1565	1586	13	0.8462	0.9231	CDS
hsa-miR-651-5p	Pf3D7_1200600	VAR2CSA	155	-14.78	2	20	6698	6719	18	0.7222	0.7222	CDS
hsa-miR-660-5p	Pf3D7_1200600	VAR2CSA	142	-17.5	2	21	3765	3785	19	0.5263	0.7895	CDS
hsa-miR-95-3p	Pf3D7_1200600	VAR2CSA	142	-15.26	2	20	2772	2795	20	0.65	0.8	CDS
hsa-miR-9-5p	Pf3D7_1200600	VAR2CSA	151	-12.67	2	14	9223	9244	12	0.9167	0.9167	CDS
hsa-miR-9-5p	Pf3D7_1200600	VAR2CSA	152	-16.23	2	22	8777	8800	21	0.7143	0.8095	CDS
hsa-miR-9-5p	Pf3D7_1200600	VAR2CSA	169	-24.15	2	20	10303	10324	18	0.8333	0.8889	CDS
hsa-miR-96-5p	Pf3D7_1200600	VAR2CSA	143	-16.38	2	22	2955	2976	20	0.7	0.9	CDS
hsa-let-7d-5p	Pf3D7_1240300	EMP1	153	-16.88	2	19	6394	6416	18	0.7222	0.7778	NA
hsa-let-7e-5p	Pf3D7_1240300	EMP1	157	-17.87	2	19	6394	6416	18	0.7222	0.8333	NA
hsa-let-7g-5p	Pf3D7_1240300	EMP1	153	-15.33	2	15	6393	6416	15	0.8	0.8667	NA
hsa-miR-126-5p	Pf3D7_1240300	EMP1	151	-16.72	2	20	1223	1243	18	0.6667	0.8889	NA
hsa-miR-126-5p	Pf3D7_1240300	EMP1	152	-20.84	2	18	7412	7435	19	0.7895	0.8421	NA
hsa-miR-126-5p	Pf3D7_1240300	EMP1	153	-10.16	2	18	1379	1399	16	0.8125	0.875	NA
hsa-miR-126-5p	Pf3D7_1240300	EMP1	154	-12.67	2	20	793	814	19	0.6316	0.8421	NA
hsa-miR-126-5p	Pf3D7_1240300	EMP1	154	-9.65	2	20	5852	5875	21	0.6667	0.7619	NA
hsa-miR-126-5p	Pf3D7_1240300	EMP1	155	-6.45	2	17	508	529	16	0.75	0.875	NA
hsa-miR-126-5p	Pf3D7_1240300	EMP1	157	-17.5	2	19	2621	2644	20	0.7	0.8	NA
hsa-miR-126-5p	Pf3D7_1240300	EMP1	157	-9.89	2	18	7829	7849	16	0.6875	0.875	NA
hsa-miR-126-5p	Pf3D7_1240300	EMP1	160	-15.07	2	17	2387	2407	15	0.8	0.8667	NA
hsa-miR-126-5p	Pf3D7_1240300	EMP1	166	-17.05	2	19	5261	5281	17	0.7059	0.9412	NA
hsa-miR-127-3p	Pf3D7_1240300	EMP1	141	-20.23	2	20	7733	7753	18	0.6667	0.8333	NA
hsa-miR-130a-3p	Pf3D7_1240300	EMP1	159	-24.78	2	20	6504	6525	18	0.7222	0.9444	NA
hsa-miR-130b-3p	Pf3D7_1240300	EMP1	147	-19.02	2	21	6524	6546	20	0.7	0.8	NA
hsa-miR-130b-3p	Pf3D7_1240300	EMP1	151	-20.91	2	20	6504	6525	18	0.6667	0.8889	NA
hsa-miR-132-3p	Pf3D7_1240300	EMP1	140	-18.53	2	21	5318	5339	19	0.7368	0.7895	NA
hsa-miR-134-5p	Pf3D7_1240300	EMP1	146	-15.59	2	11	6800	6821	9	0.8889	1	NA
hsa-miR-135b-5p	Pf3D7_1240300	EMP1	147	-15.17	2	16	764	786	14	0.7857	0.9286	NA
hsa-miR-140-5p	Pf3D7_1240300	EMP1	150	-13.55	2	11	6447	6468	9	1	1	NA
hsa-miR-140-5p	Pf3D7_1240300	EMP1	162	-17.32	2	19	4156	4177	17	0.7059	0.8824	NA
hsa-miR-142-3p	Pf3D7_1240300	EMP1	141	-17.75	2	22	2766	2788	20	0.6	0.75	NA
hsa-miR-142-5p	Pf3D7_1240300	EMP1	155	-11.12	3	20	4404	4424	17	0.8235	0.8824	NA
hsa-miR-145-5p	Pf3D7_1240300	EMP1	144	-21.64	2	22	58	82	22	0.6364	0.7727	NA
hsa-miR-146a-5p	Pf3D7_1240300	EMP1	156	-15.98	2	14	517	539	13	0.9231	0.9231	NA
hsa-miR-146b-5p	Pf3D7_1240300	EMP1	156	-15.23	2	14	516	539	13	0.9231	0.9231	NA
hsa-miR-148a-3p	Pf3D7_1240300	EMP1	149	-15.13	2	18	6505	6526	16	0.75	0.875	NA
hsa-miR-152-3p	Pf3D7_1240300	EMP1	141	-15.81	2	18	6506	6526	16	0.6875	0.8125	NA
hsa-miR-152-3p	Pf3D7_1240300	EMP1	141	-19.16	2	20	3143	3162	18	0.8333	0.8333	NA
hsa-miR-181b-5p	Pf3D7_1240300	EMP1	143	-15.25	2	22	1072	1096	22	0.5909	0.8636	NA
hsa-miR-181c-5p	Pf3D7_1240300	EMP1	148	-15.77	2	20	3201	3220	18	0.6111	0.8333	NA
hsa-miR-181d-5p	Pf3D7_1240300	EMP1	152	-11.77	2	21	1908	1930	19	0.6316	0.7368	NA
hsa-miR-181d-5p	Pf3D7_1240300	EMP1	152	-12.59	2	21	3198	3220	19	0.4737	0.8947	NA
hsa-miR-182-3p	Pf3D7_1240300	EMP1	149	-18.2	2	19	6836	6858	19	0.6316	0.7895	NA
hsa-miR-182-3p	Pf3D7_1240300	EMP1	146	-18.91	2	19	5335	5355	17	0.7059	0.8235	NA
hsa-miR-183-5p	Pf3D7_1240300	EMP1	164	-22.55	2	21	2610	2631	19	0.7895	0.8947	NA
hsa-miR-187-3p	Pf3D7_1240300	EMP1	149	-21.13	2	19	5000	5022	18	0.7222	0.8889	NA
hsa-miR-190a-5p	Pf3D7_1240300	EMP1	151	-12.39	2	21	1053	1075	20	0.75	0.8	NA
hsa-miR-190a-5p	Pf3D7_1240300	EMP1	153	-11.16	2	19	138	164	22	0.6818	0.7273	NA
hsa-miR-196a-5p	Pf3D7_1240300	EMP1	143	-16.87	3	20	6389	6410	17	0.8235	0.8824	NA
hsa-miR-197-3p	Pf3D7_1240300	EMP1	143	-18.37	2	17	5460	5484	18	0.6667	0.7222	NA
hsa-miR-197-3p	Pf3D7_1240300	EMP1	152	-14.33	2	13	1491	1512	11	0.9091	0.9091	NA
hsa-miR-197-3p	Pf3D7_1240300	EMP1	152	-17.6	2	18	2250	2274	19	0.7368	0.7368	NA
hsa-miR-197-3p	Pf3D7_1240300	EMP1	153	-12.29	2	18	3981	4002	16	0.75	0.75	NA
hsa-miR-197-3p	Pf3D7_1240300	EMP1	159	-28.17	2	21	4444	4469	23	0.6957	0.7391	NA
hsa-miR-199a-3p	Pf3D7_1240300	EMP1	146	-16.51	2	21	4563	4580	19	0.7368	0.7368	NA
hsa-miR-199a-3p	Pf3D7_1240300	EMP1	155	-11.52	2	21	6733	6755	20	0.65	0.8	NA
hsa-miR-199a-5p	Pf3D7_1240300	EMP1	144	-21.41	2	22	1645	1669	22	0.7727	0.7727	NA
hsa-miR-199b-5p	Pf3D7_1240300	EMP1	151	-15.38	2	22	7185	7206	20	0.7	0.85	NA
hsa-miR-200c-3p	Pf3D7_1240300	EMP1	140	-16.85	3	21	902	923	19	0.7368	0.8421	NA
hsa-miR-20b-5p	Pf3D7_1240300	EMP1	140	-15.09	2	22	6524	6548	22	0.6364	0.7273	NA
hsa-miR-214-3p	Pf3D7_1240300	EMP1	146	-20.86	2	21	3045	3065	19	0.7368	0.7895	NA
hsa-miR-218-5p	Pf3D7_1240300	EMP1	151	-17.73	2	20	3109	3129	18	0.7222	0.8333	NA
hsa-miR-23b-3p	Pf3D7_1240300	EMP1	144	-15.05	2	22	6310	6333	21	0.619	0.6667	NA
hsa-miR-23b-3p	Pf3D7_1240300	EMP1	146	-15.95	2	22	3023	3045	21	0.6667	0.7143	NA
hsa-miR-23b-3p	Pf3D7_1240300	EMP1	153	-17.15	2	21	3200	3222	20	0.7	0.8	NA
hsa-miR-25-3p	Pf3D7_1240300	EMP1	150	-16.19	2	15	5482	5503	13	0.7692	0.8462	NA
hsa-miR-27a-3p	Pf3D7_1240300	EMP1	142	-15.35	2	20	2207	2229	20	0.65	0.65	NA
hsa-miR-27b-3p	Pf3D7_1240300	EMP1	141	-21.5	2	20	2206	2229	21	0.6667	0.6667	NA
hsa-miR-301a-3p	Pf3D7_1240300	EMP1	145	-15.64	2	21	6526	6546	19	0.7368	0.7895	NA
hsa-miR-30a-3p	Pf3D7_1240300	EMP1	142	-15.55	2	21	5538	5558	19	0.6842	0.7895	NA
hsa-miR-30e-3p	Pf3D7_1240300	EMP1	142	-15.47	2	21	5538	5558	19	0.6842	0.7895	NA
hsa-miR-324-3p	Pf3D7_1240300	EMP1	142	-20.58	2	22	1216	1236	20	0.7	0.75	NA
hsa-miR-32-5p	Pf3D7_1240300	EMP1	154	-17.67	2	15	5482	5503	13	0.7692	0.9231	NA
hsa-miR-335-5p	Pf3D7_1240300	EMP1	151	-17.27	2	22	2011	2036	23	0.7391	0.7826	NA
hsa-miR-338-3p	Pf3D7_1240300	EMP1	146	-15.38	2	16	398	420	15	0.7333	0.8	NA
hsa-miR-338-3p	Pf3D7_1240300	EMP1	144	-18.48	2	21	5250	5271	19	0.5789	0.8421	NA
hsa-miR-33a-5p	Pf3D7_1240300	EMP1	154	-15.51	2	19	4760	4780	17	0.7059	0.7647	NA
hsa-miR-361-5p	Pf3D7_1240300	EMP1	152	-9.45	2	17	278	299	15	0.7333	0.8	NA
hsa-miR-362-5p	Pf3D7_1240300	EMP1	141	-21.05	3	23	223	247	21	0.7143	0.8571	NA
hsa-miR-374a-5p	Pf3D7_1240300	EMP1	160	-13.3	2	19	569	589	17	0.8235	0.8235	NA
hsa-miR-424-5p	Pf3D7_1240300	EMP1	147	-16.09	3	20	5503	5524	17	0.7647	0.8235	NA
hsa-miR-485-3p	Pf3D7_1240300	EMP1	147	-22.97	2	16	443	464	14	0.7857	0.9286	NA
hsa-miR-500a-3p	Pf3D7_1240300	EMP1	140	-16.47	2	9	340	361	7	1	1	NA
hsa-miR-509-3p	Pf3D7_1240300	EMP1	147	-24.49	3	21	4831	4857	23	0.7391	0.7391	NA
hsa-miR-509-3p	Pf3D7_1240300	EMP1	157	-22.29	2	19	4570	4593	19	0.6842	0.8421	NA
hsa-miR-545-3p	Pf3D7_1240300	EMP1	160	-16.95	2	21	2777	2798	19	0.6842	0.7895	NA
hsa-miR-548d-3p	Pf3D7_1240300	EMP1	155	-11.59	2	12	1103	1124	10	1	1	NA
hsa-miR-576-5p	Pf3D7_1240300	EMP1	160	-11.68	2	21	619	640	19	0.7368	0.7368	NA
hsa-miR-580-3p	Pf3D7_1240300	EMP1	154	-14.51	2	21	520	540	19	0.7895	0.8421	NA
hsa-miR-624-5p	Pf3D7_1240300	EMP1	154	-14.31	2	21	6829	6852	21	0.7143	0.7619	NA
hsa-miR-624-5p	Pf3D7_1240300	EMP1	161	-24.31	2	20	3315	3340	22	0.7273	0.8182	NA
hsa-miR-629-3p	Pf3D7_1240300	EMP1	140	-15.58	2	9	5899	5920	7	1	1	NA
hsa-miR-650	Pf3D7_1240300	EMP1	141	-18.47	2	19	2552	2574	19	0.6316	0.6842	NA
hsa-miR-652-3p	Pf3D7_1240300	EMP1	141	-17.17	2	20	3878	3900	20	0.65	0.7	NA
hsa-miR-659-3p	Pf3D7_1240300	EMP1	142	-16.99	3	19	4887	4908	16	0.75	0.8125	NA
hsa-miR-659-3p	Pf3D7_1240300	EMP1	140	-17.27	2	9	4549	4570	7	1	1	NA
hsa-miR-659-3p	Pf3D7_1240300	EMP1	148	-20.25	2	13	2213	2234	11	0.8182	0.9091	NA
hsa-miR-660-5p	Pf3D7_1240300	EMP1	147	-15.57	2	21	3263	3285	20	0.65	0.7	NA
hsa-miR-93-5p	Pf3D7_1240300	EMP1	149	-16.9	2	18	4792	4814	16	0.625	0.8125	NA
hsa-miR-95-3p	Pf3D7_1240300	EMP1	147	-16.83	2	20	5091	5112	18	0.6667	0.8333	NA
hsa-miR-95-3p	Pf3D7_1240300	EMP1	148	-21.41	2	21	3045	3066	19	0.6316	0.8421	NA
hsa-miR-95-3p	Pf3D7_1240300	EMP1	152	-15.18	2	21	2408	2429	19	0.6316	0.7368	NA
hsa-miR-9-5p	Pf3D7_1240300	EMP1	155	-14.7	3	22	6969	6994	22	0.8182	0.8182	NA
hsa-miR-9-5p	Pf3D7_1240300	EMP1	157	-15.85	3	22	1127	1149	19	0.7368	0.8947	NA
hsa-miR-98-5p	Pf3D7_1240300	EMP1	154	-16.38	2	20	6394	6416	19	0.6842	0.7895	NA
hsa-miR-126-5p	Pf3D7_1240400	EMP1	155	-15.28	2	20	4407	4427	18	0.7222	0.8889	CDS
hsa-miR-126-5p	Pf3D7_1240400	EMP1	166	-9.62	2	19	558	578	17	0.7647	0.8824	CDS
hsa-miR-133b	Pf3D7_1240400	EMP1	151	-12.91	2	16	6221	6242	14	0.7857	0.7857	CDS
hsa-miR-135a-5p	Pf3D7_1240400	EMP1	148	-15.92	3	22	2990	3013	20	0.7	0.85	CDS
hsa-miR-135a-5p	Pf3D7_1240400	EMP1	152	-18.35	2	22	2858	2883	23	0.6087	0.7391	CDS
hsa-miR-135a-5p	Pf3D7_1240400	EMP1	157	-15.83	2	22	1005	1027	20	0.7	0.85	CDS
hsa-miR-135b-5p	Pf3D7_1240400	EMP1	156	-20.27	2	22	2858	2883	23	0.6522	0.7391	CDS
hsa-miR-135b-5p	Pf3D7_1240400	EMP1	161	-18.2	2	22	1005	1027	20	0.75	0.85	CDS
hsa-miR-142-3p	Pf3D7_1240400	EMP1	163	-15.12	2	21	5820	5843	20	0.7	0.85	CDS
hsa-miR-143-3p	Pf3D7_1240400	EMP1	152	-16.63	2	20	3439	3457	18	0.7222	0.7778	CDS
hsa-miR-148a-3p	Pf3D7_1240400	EMP1	142	-15.51	2	11	534	555	9	0.8889	0.8889	CDS
hsa-miR-148b-3p	Pf3D7_1240400	EMP1	145	-16.89	2	10	534	555	8	1	1	CDS
hsa-miR-152-3p	Pf3D7_1240400	EMP1	145	-17.47	2	10	535	555	8	1	1	CDS
hsa-miR-17-3p	Pf3D7_1240400	EMP1	146	-21.7	2	21	2638	2664	24	0.625	0.7083	CDS
hsa-miR-182-3p	Pf3D7_1240400	EMP1	153	-15.97	2	19	5940	5962	19	0.6842	0.7895	CDS
hsa-miR-185-5p	Pf3D7_1240400	EMP1	162	-21.48	2	21	3438	3462	22	0.7727	0.7727	CDS
hsa-miR-187-3p	Pf3D7_1240400	EMP1	142	-22.7	4	19	2849	2870	15	0.9333	0.9333	CDS
hsa-miR-197-3p	Pf3D7_1240400	EMP1	148	-18.25	2	18	4101	4123	17	0.7059	0.7647	CDS
hsa-miR-197-3p	Pf3D7_1240400	EMP1	151	-19.49	2	12	2680	2701	10	0.9	1	CDS
hsa-miR-197-3p	Pf3D7_1240400	EMP1	154	-15.29	2	15	3052	3073	13	0.8462	0.8462	CDS
hsa-miR-197-3p	Pf3D7_1240400	EMP1	154	-31.22	2	19	1915	1936	17	0.7647	0.8824	CDS
hsa-miR-197-3p	Pf3D7_1240400	EMP1	166	-19.39	2	19	3064	3085	17	0.8235	0.8235	CDS
hsa-miR-199a-3p	Pf3D7_1240400	EMP1	151	-12.21	2	21	4352	4374	20	0.65	0.75	CDS
hsa-miR-199a-5p	Pf3D7_1240400	EMP1	143	-17.46	2	22	6265	6286	20	0.65	0.8	CDS
hsa-miR-199b-5p	Pf3D7_1240400	EMP1	151	-18.81	2	22	6260	6286	24	0.7083	0.7917	CDS
hsa-miR-19a-3p	Pf3D7_1240400	EMP1	150	-10.69	2	18	1877	1900	18	0.7778	0.7778	CDS
hsa-miR-23a-3p	Pf3D7_1240400	EMP1	153	-12.19	2	20	5045	5064	18	0.7222	0.7778	CDS
hsa-miR-25-3p	Pf3D7_1240400	EMP1	141	-20.88	2	21	1772	1793	20	0.8	0.85	CDS
hsa-miR-27a-3p	Pf3D7_1240400	EMP1	143	-17.46	2	20	4148	4168	18	0.6111	0.6667	CDS
hsa-miR-301a-3p	Pf3D7_1240400	EMP1	170	-15.22	2	21	1880	1901	19	0.8421	0.8421	CDS
hsa-miR-30a-3p	Pf3D7_1240400	EMP1	146	-15.6	2	21	4618	4638	19	0.6842	0.8421	CDS
hsa-miR-30a-3p	Pf3D7_1240400	EMP1	164	-19.56	2	20	1815	1836	19	0.7895	0.8947	CDS
hsa-miR-30e-3p	Pf3D7_1240400	EMP1	146	-15.6	2	21	4618	4638	19	0.6842	0.8421	CDS
hsa-miR-30e-3p	Pf3D7_1240400	EMP1	162	-16.01	2	17	1816	1836	15	0.8667	0.9333	CDS
hsa-miR-320a-3p	Pf3D7_1240400	EMP1	145	-15	2	18	2401	2422	16	0.6875	0.875	CDS
hsa-miR-324-3p	Pf3D7_1240400	EMP1	141	-19.68	2	22	2828	2850	20	0.65	0.7	CDS
hsa-miR-338-3p	Pf3D7_1240400	EMP1	149	-16.99	2	20	6769	6789	18	0.6111	0.8333	CDS
hsa-miR-340-3p	Pf3D7_1240400	EMP1	146	-17.76	2	21	2045	2065	19	0.6842	0.8421	CDS
hsa-miR-362-5p	Pf3D7_1240400	EMP1	143	-16.54	2	22	649	671	20	0.65	0.65	CDS
hsa-miR-363-5p	Pf3D7_1240400	EMP1	147	-19.94	2	18	591	611	16	0.8125	0.875	CDS
hsa-miR-365a-3p	Pf3D7_1240400	EMP1	147	-24.18	2	21	4182	4206	22	0.7727	0.8182	CDS
hsa-miR-365b-3p	Pf3D7_1240400	EMP1	147	-24.18	2	21	4182	4206	22	0.7727	0.8182	CDS
hsa-miR-374a-5p	Pf3D7_1240400	EMP1	152	-10.78	2	18	4223	4245	17	0.7647	0.7647	CDS
hsa-miR-374a-5p	Pf3D7_1240400	EMP1	157	-8.32	2	19	7381	7403	18	0.7778	0.7778	3'
hsa-miR-374a-5p	Pf3D7_1240400	EMP1	170	-8.38	2	19	7356	7377	17	0.8235	0.8824	3'
hsa-miR-378a-5p	Pf3D7_1240400	EMP1	163	-21.58	2	21	5158	5180	20	0.7	0.85	CDS
hsa-miR-382-5p	Pf3D7_1240400	EMP1	148	-15.45	3	21	2944	2965	18	0.7222	0.8333	CDS
hsa-miR-382-5p	Pf3D7_1240400	EMP1	151	-17.77	2	16	2903	2924	14	0.8571	0.9286	CDS
hsa-miR-449a	Pf3D7_1240400	EMP1	146	-21.27	2	21	1081	1101	19	0.6842	0.8421	CDS
hsa-miR-449b-5p	Pf3D7_1240400	EMP1	146	-19.22	2	21	1081	1101	19	0.6842	0.8421	CDS
hsa-miR-545-3p	Pf3D7_1240400	EMP1	151	-14.22	3	20	5195	5216	17	0.7647	0.8824	CDS
hsa-miR-576-5p	Pf3D7_1240400	EMP1	153	-9.74	2	21	4817	4836	19	0.7368	0.7368	CDS
hsa-miR-576-5p	Pf3D7_1240400	EMP1	155	-11.78	2	21	867	890	21	0.7143	0.7143	CDS
hsa-miR-579-3p	Pf3D7_1240400	EMP1	150	-12.69	2	11	6102	6124	9	1	1	CDS
hsa-miR-579-3p	Pf3D7_1240400	EMP1	165	-15.5	2	14	6114	6136	12	1	1	CDS
hsa-miR-589-3p	Pf3D7_1240400	EMP1	153	-13.77	2	14	4764	4787	12	0.8333	0.9167	CDS
hsa-miR-624-5p	Pf3D7_1240400	EMP1	154	-15.53	2	21	3963	3983	19	0.6842	0.7895	CDS
hsa-miR-624-5p	Pf3D7_1240400	EMP1	160	-18.91	2	21	1901	1919	19	0.7895	0.7895	CDS
hsa-miR-642a-5p	Pf3D7_1240400	EMP1	148	-18.52	3	21	2000	2021	18	0.7222	0.8333	CDS
hsa-miR-652-3p	Pf3D7_1240400	EMP1	145	-15.98	2	10	3080	3100	8	1	1	CDS
hsa-miR-652-3p	Pf3D7_1240400	EMP1	158	-27.4	2	20	232	249	18	0.8333	0.8333	5'-CDS
hsa-miR-9-5p	Pf3D7_1240400	EMP1	168	-18.66	2	22	1750	1773	21	0.7143	0.8571	CDS
hsa-miR-96-5p	Pf3D7_1240400	EMP1	150	-15.06	2	11	249	271	9	1	1	CDS
hsa-miR-96-5p	Pf3D7_1240400	EMP1	155	-16.73	2	12	5247	5269	10	1	1	CDS
hsa-miR-103a-3p	PF3D7_1301600	EBA-140	148	-16.28	2	22	3038	3062	22	0.5909	0.7273	CDS
hsa-miR-126-5p	PF3D7_1301600	EBA-140	150	-7.87	2	20	4527	4548	19	0.6842	0.7368	CDS
hsa-miR-126-5p	PF3D7_1301600	EBA-140	156	-7.02	2	20	774	792	18	0.7222	0.8333	CDS
hsa-miR-126-5p	PF3D7_1301600	EBA-140	167	-16.18	2	18	2003	2022	16	0.875	0.9375	CDS
hsa-miR-126-5p	PF3D7_1301600	EBA-140	169	-10.13	2	18	994	1014	16	0.875	0.875	CDS
hsa-miR-141-3p	PF3D7_1301600	EBA-140	142	-15.17	2	15	3171	3192	13	0.7692	0.9231	CDS
hsa-miR-142-5p	PF3D7_1301600	EBA-140	151	-10.21	2	20	4584	4604	18	0.7222	0.8333	CDS
hsa-miR-155-5p	PF3D7_1301600	EBA-140	153	-11.46	2	22	541	564	20	0.6	0.75	5'
hsa-miR-15a-5p	PF3D7_1301600	EBA-140	154	-18.56	2	21	4028	4053	23	0.6957	0.7391	CDS
hsa-miR-15b-5p	PF3D7_1301600	EBA-140	140	-17.96	2	21	3039	3060	19	0.7368	0.7895	CDS
hsa-miR-16-5p	PF3D7_1301600	EBA-140	150	-15.5	2	20	4031	4053	19	0.6842	0.7368	CDS
hsa-miR-181c-5p	PF3D7_1301600	EBA-140	152	-18.41	2	21	1983	2004	19	0.6842	0.8421	CDS
hsa-miR-186-5p	PF3D7_1301600	EBA-140	143	-18.86	3	21	3697	3719	19	0.7895	0.8947	CDS
hsa-miR-18b-5p	PF3D7_1301600	EBA-140	140	-18.77	2	21	3414	3433	19	0.6842	0.7895	CDS
hsa-miR-195-5p	PF3D7_1301600	EBA-140	150	-15.5	2	15	4033	4053	13	0.7692	0.8462	CDS
hsa-miR-199a-3p	PF3D7_1301600	EBA-140	148	-15.97	2	21	1135	1156	19	0.6842	0.7895	CDS
hsa-miR-199b-5p	PF3D7_1301600	EBA-140	149	-17.11	2	22	2986	3008	20	0.65	0.8	CDS
hsa-miR-200a-3p	PF3D7_1301600	EBA-140	142	-15.17	2	15	3171	3192	13	0.7692	0.9231	CDS
hsa-miR-221-3p	PF3D7_1301600	EBA-140	141	-15.95	3	22	3052	3074	19	0.6316	0.7895	CDS
hsa-miR-23a-3p	PF3D7_1301600	EBA-140	143	-20.31	2	20	2057	2078	19	0.7895	0.8947	CDS
hsa-miR-33a-5p	PF3D7_1301600	EBA-140	160	-19.28	2	19	3587	3609	19	0.7895	0.8421	CDS
hsa-miR-340-3p	PF3D7_1301600	EBA-140	146	-15.83	3	20	3538	3561	19	0.7895	0.7895	CDS
hsa-miR-362-5p	PF3D7_1301600	EBA-140	142	-16.61	2	23	745	767	22	0.6818	0.7727	CDS
hsa-miR-374a-5p	PF3D7_1301600	EBA-140	155	-7.31	2	21	3947	3970	21	0.6667	0.7619	CDS
hsa-miR-375-3p	PF3D7_1301600	EBA-140	147	-15.59	2	21	2038	2060	20	0.65	0.7	CDS
hsa-miR-375-3p	PF3D7_1301600	EBA-140	152	-12.93	2	21	3128	3149	19	0.6316	0.7368	CDS
hsa-miR-382-5p	PF3D7_1301600	EBA-140	146	-18.26	2	21	4133	4156	21	0.6667	0.8571	CDS
hsa-miR-422a	PF3D7_1301600	EBA-140	145	-19.34	2	19	4071	4093	18	0.6667	0.8889	CDS
hsa-miR-422a	PF3D7_1301600	EBA-140	157	-20.02	2	19	3977	4000	19	0.7368	0.7895	CDS
hsa-miR-424-5p	PF3D7_1301600	EBA-140	145	-16.13	2	10	4032	4053	8	1	1	CDS
hsa-miR-450a-5p	PF3D7_1301600	EBA-140	159	-12.91	2	21	1000	1022	20	0.7	0.8	CDS
hsa-miR-501-5p	PF3D7_1301600	EBA-140	152	-11.89	2	19	2197	2217	17	0.7059	0.8235	CDS
hsa-miR-501-5p	PF3D7_1301600	EBA-140	159	-15.8	2	20	1387	1408	18	0.7222	0.7778	CDS
hsa-miR-503-5p	PF3D7_1301600	EBA-140	141	-18.11	2	22	4031	4053	20	0.6	0.75	CDS
hsa-miR-517c-3p	PF3D7_1301600	EBA-140	140	-15.31	2	17	2693	2714	15	0.8	0.9333	CDS
hsa-miR-579-3p	PF3D7_1301600	EBA-140	157	-10.36	2	14	228	250	12	0.9167	0.9167	5'
hsa-miR-624-5p	PF3D7_1301600	EBA-140	142	-15.53	3	21	2053	2073	18	0.7778	0.7778	CDS
hsa-miR-651-5p	PF3D7_1301600	EBA-140	153	-10.16	2	21	2869	2888	19	0.6842	0.7895	CDS
hsa-miR-651-5p	PF3D7_1301600	EBA-140	159	-14.05	2	16	5079	5100	14	0.7857	0.9286	CDS
hsa-miR-9-5p	PF3D7_1301600	EBA-140	142	-19.65	2	22	1385	1405	20	0.75	0.85	CDS
hsa-let-7a-5p	Pf3D7_1335300	RH2B	140	-15.6	2	21	1144	1165	19	0.6842	0.8421	CDS
hsa-let-7a-5p	Pf3D7_1335300	RH2B	144	-18.26	2	18	2692	2715	18	0.7222	0.8333	CDS
hsa-let-7a-5p	Pf3D7_1335300	RH2B	147	-22.24	2	21	1102	1124	20	0.75	0.9	CDS
hsa-let-7b-5p	Pf3D7_1335300	RH2B	140	-17.19	2	18	2692	2715	18	0.6667	0.8333	CDS
hsa-let-7b-5p	Pf3D7_1335300	RH2B	144	-22.56	2	21	1144	1165	19	0.6842	0.8947	CDS
hsa-let-7c-5p	Pf3D7_1335300	RH2B	144	-17.78	2	18	2692	2715	18	0.7222	0.8333	CDS
hsa-let-7c-5p	Pf3D7_1335300	RH2B	143	-19.4	2	21	1102	1124	20	0.7	0.9	CDS
hsa-let-7c-5p	Pf3D7_1335300	RH2B	148	-22.59	2	21	1144	1165	19	0.7368	0.8947	CDS
hsa-let-7d-5p	Pf3D7_1335300	RH2B	147	-22.2	2	21	1102	1124	20	0.75	0.9	CDS
hsa-let-7f-5p	Pf3D7_1335300	RH2B	144	-15.77	2	21	1144	1165	19	0.7368	0.8421	CDS
hsa-let-7f-5p	Pf3D7_1335300	RH2B	148	-18.53	2	18	2692	2715	18	0.7778	0.8333	CDS
hsa-let-7g-5p	Pf3D7_1335300	RH2B	143	-17.36	2	21	1102	1124	20	0.75	0.85	CDS
hsa-miR-103a-3p	Pf3D7_1335300	RH2B	143	-16.31	3	22	4117	4138	19	0.6842	0.8421	CDS
hsa-miR-107	Pf3D7_1335300	RH2B	141	-16.87	3	18	10167	10189	15	0.7333	0.8667	CDS
hsa-miR-107	Pf3D7_1335300	RH2B	143	-18.22	3	22	4117	4138	19	0.6842	0.8421	CDS
hsa-miR-125a-5p	Pf3D7_1335300	RH2B	144	-19.07	2	17	1060	1083	15	0.7333	0.8667	CDS
hsa-miR-126-5p	Pf3D7_1335300	RH2B	150	-4.37	2	16	7756	7778	16	0.75	0.8125	CDS
hsa-miR-126-5p	Pf3D7_1335300	RH2B	150	-4.49	2	15	9087	9107	13	0.7692	0.8462	CDS
hsa-miR-126-5p	Pf3D7_1335300	RH2B	150	-4.65	2	19	8369	8389	17	0.7059	0.7059	CDS
hsa-miR-126-5p	Pf3D7_1335300	RH2B	150	-8.56	2	17	8569	8588	15	0.7333	0.8667	CDS
hsa-miR-126-5p	Pf3D7_1335300	RH2B	151	-2.55	2	16	3360	3380	14	0.7143	0.8571	CDS
hsa-miR-126-5p	Pf3D7_1335300	RH2B	153	-4	2	18	1503	1523	16	0.625	0.875	CDS
hsa-miR-126-5p	Pf3D7_1335300	RH2B	153	-4.08	2	14	768	788	12	0.8333	0.9167	CDS
hsa-miR-126-5p	Pf3D7_1335300	RH2B	157	-2.96	2	18	2823	2843	16	0.75	0.8125	CDS
hsa-miR-126-5p	Pf3D7_1335300	RH2B	157	-4.02	2	18	8289	8309	16	0.75	0.8125	CDS
hsa-miR-126-5p	Pf3D7_1335300	RH2B	160	-10.27	2	17	2165	2185	15	0.8	0.8667	CDS
hsa-miR-126-5p	Pf3D7_1335300	RH2B	161	-4.62	2	18	2319	2339	16	0.75	0.875	CDS
hsa-miR-126-5p	Pf3D7_1335300	RH2B	161	-4.71	2	18	7539	7559	16	0.75	0.875	CDS
hsa-miR-126-5p	Pf3D7_1335300	RH2B	161	-5.31	2	18	2976	2996	16	0.75	0.875	CDS
hsa-miR-126-5p	Pf3D7_1335300	RH2B	165	-10.95	2	18	3642	3662	16	0.8125	0.875	CDS
hsa-miR-135a-5p	Pf3D7_1335300	RH2B	153	-11.27	3	22	7992	8014	19	0.7895	0.7895	CDS
hsa-miR-135a-5p	Pf3D7_1335300	RH2B	172	-18.33	2	22	1127	1150	21	0.7619	0.8571	CDS
hsa-miR-135b-5p	Pf3D7_1335300	RH2B	142	-17.29	2	20	9641	9665	20	0.65	0.8	CDS
hsa-miR-135b-5p	Pf3D7_1335300	RH2B	164	-17.15	2	22	1127	1150	21	0.7143	0.8095	CDS
hsa-miR-141-3p	Pf3D7_1335300	RH2B	142	-16.28	2	21	9675	9695	19	0.6316	0.8421	CDS
hsa-miR-142-5p	Pf3D7_1335300	RH2B	143	-15.99	2	20	204	224	18	0.7222	0.8889	5'
hsa-miR-148b-3p	Pf3D7_1335300	RH2B	140	-23.9	2	19	9763	9786	19	0.8421	0.8421	CDS
hsa-miR-181b-5p	Pf3D7_1335300	RH2B	146	-18.36	2	16	2021	2044	15	0.8	0.9333	CDS
hsa-miR-181b-5p	Pf3D7_1335300	RH2B	156	-14.6	2	21	2781	2801	19	0.7368	0.8421	CDS
hsa-miR-181d-5p	Pf3D7_1335300	RH2B	142	-16.53	2	16	2021	2044	15	0.7333	0.9333	CDS
hsa-miR-181d-5p	Pf3D7_1335300	RH2B	164	-18.06	2	21	2781	2801	19	0.7895	0.8947	CDS
hsa-miR-186-5p	Pf3D7_1335300	RH2B	156	-12.23	2	19	7466	7486	17	0.7647	0.8235	CDS
hsa-miR-190a-5p	Pf3D7_1335300	RH2B	150	-14.78	2	20	3388	3410	19	0.8421	0.8947	CDS
hsa-miR-190a-5p	Pf3D7_1335300	RH2B	151	-12.1	2	20	1921	1942	18	0.7778	0.9444	CDS
hsa-miR-190a-5p	Pf3D7_1335300	RH2B	154	-10.04	3	19	1944	1965	16	0.875	0.875	CDS
hsa-miR-190a-5p	Pf3D7_1335300	RH2B	156	-19.03	2	21	5491	5512	19	0.7895	0.9474	CDS
hsa-miR-196a-5p	Pf3D7_1335300	RH2B	153	-17.14	2	19	5519	5541	18	0.7778	0.8889	CDS
hsa-miR-199b-5p	Pf3D7_1335300	RH2B	151	-18.4	3	21	9698	9721	19	0.7895	0.8421	CDS
hsa-miR-200a-3p	Pf3D7_1335300	RH2B	142	-16.09	2	21	9675	9695	19	0.6316	0.8421	CDS
hsa-miR-20b-5p	Pf3D7_1335300	RH2B	145	-17.44	2	22	667	689	20	0.6	0.8	CDS
hsa-miR-21-5p	Pf3D7_1335300	RH2B	156	-14.5	3	21	10102	10123	18	0.8333	0.8333	CDS
hsa-miR-218-5p	Pf3D7_1335300	RH2B	140	-16.69	2	20	7939	7959	19	0.7895	0.8947	CDS
hsa-miR-301a-3p	Pf3D7_1335300	RH2B	140	-18.91	2	21	9696	9719	20	0.75	0.85	CDS
hsa-miR-30a-3p	Pf3D7_1335300	RH2B	141	-15.08	2	21	6908	6927	19	0.6842	0.7895	CDS
hsa-miR-30a-3p	Pf3D7_1335300	RH2B	161	-15.18	2	21	5984	6003	19	0.7895	0.7895	CDS
hsa-miR-30e-3p	Pf3D7_1335300	RH2B	145	-15.59	2	21	6908	6927	19	0.7368	0.7895	CDS
hsa-miR-30e-3p	Pf3D7_1335300	RH2B	154	-12.54	2	19	5982	6003	17	0.7059	0.7647	CDS
hsa-miR-338-3p	Pf3D7_1335300	RH2B	152	-11.73	2	21	9649	9670	19	0.6842	0.8421	CDS
hsa-miR-342-3p	Pf3D7_1335300	RH2B	145	-21.79	3	19	10257	10283	20	0.75	0.8	CDS
hsa-miR-362-5p	Pf3D7_1335300	RH2B	148	-19.79	2	23	2407	2429	21	0.619	0.8571	CDS
hsa-miR-362-5p	Pf3D7_1335300	RH2B	159	-16.61	2	22	1156	1178	20	0.7	0.8	CDS
hsa-miR-374a-5p	Pf3D7_1335300	RH2B	150	-6.34	2	21	247	267	19	0.6842	0.7368	5'
hsa-miR-374a-5p	Pf3D7_1335300	RH2B	151	-6.83	2	21	632	656	22	0.6818	0.6818	CDS
hsa-miR-374a-5p	Pf3D7_1335300	RH2B	156	-16.62	2	21	6389	6410	19	0.7368	0.8421	CDS
hsa-miR-374a-5p	Pf3D7_1335300	RH2B	158	-3.87	2	19	10631	10652	17	0.7647	0.7647	3'
hsa-miR-375-3p	Pf3D7_1335300	RH2B	152	-19.47	2	17	4163	4184	15	0.7333	0.8	CDS
hsa-miR-517c-3p	Pf3D7_1335300	RH2B	150	-15.35	2	21	4706	4726	19	0.7368	0.8421	CDS
hsa-miR-548d-3p	Pf3D7_1335300	RH2B	151	-14.29	2	20	1082	1103	18	0.8333	0.8889	CDS
hsa-miR-548d-3p	Pf3D7_1335300	RH2B	163	-9.79	2	21	530	553	21	0.7619	0.7619	5'
hsa-miR-548d-3p	Pf3D7_1335300	RH2B	180	-18.69	2	21	1013	1034	19	0.7895	0.9474	CDS
hsa-miR-576-5p	Pf3D7_1335300	RH2B	152	-6.82	2	21	8963	8984	19	0.6316	0.7368	CDS
hsa-miR-576-5p	Pf3D7_1335300	RH2B	158	-11.78	2	21	2682	2702	19	0.7368	0.7895	CDS
hsa-miR-576-5p	Pf3D7_1335300	RH2B	167	-11.39	2	20	6980	7001	18	0.7778	0.8333	CDS
hsa-miR-576-5p	Pf3D7_1335300	RH2B	176	-15.35	2	21	3611	3632	19	0.8421	0.8421	CDS
hsa-miR-579-3p	Pf3D7_1335300	RH2B	145	-15.07	2	22	1878	1900	20	0.75	0.8	CDS
hsa-miR-579-3p	Pf3D7_1335300	RH2B	145	-15.87	2	10	10029	10051	8	1	1	CDS
hsa-miR-579-3p	Pf3D7_1335300	RH2B	151	-17.63	2	22	9931	9955	22	0.6818	0.8636	CDS
hsa-miR-580-3p	Pf3D7_1335300	RH2B	150	-8.26	2	21	511	531	19	0.7368	0.8421	5'
hsa-miR-589-3p	Pf3D7_1335300	RH2B	152	-22.43	2	21	1084	1107	19	0.7895	0.8947	CDS
hsa-miR-660-5p	Pf3D7_1335300	RH2B	140	-16.14	2	21	2021	2042	19	0.7368	0.7895	CDS
hsa-miR-98-5p	Pf3D7_1335300	RH2B	144	-15.84	2	21	1144	1165	19	0.7368	0.8421	CDS
hsa-miR-126-5p	PF3D7_1371600	EBL1	151	-10.04	2	18	7350	7372	18	0.7778	0.7778
hsa-miR-126-5p	PF3D7_1371600	EBL1	151	-10.45	3	20	7598	7618	17	0.7647	0.8824
hsa-miR-126-5p	PF3D7_1371600	EBL1	151	-2.46	2	18	1488	1507	16	0.75	0.8125
hsa-miR-126-5p	PF3D7_1371600	EBL1	151	-4.04	2	19	136	154	17	0.7059	0.8235
hsa-miR-126-5p	PF3D7_1371600	EBL1	152	-7.95	2	13	1658	1678	11	0.9091	0.9091
hsa-miR-126-5p	PF3D7_1371600	EBL1	153	-5.12	2	18	1028	1048	16	0.6875	0.8125
hsa-miR-126-5p	PF3D7_1371600	EBL1	155	-10.84	2	17	1990	2011	16	0.8125	0.8125
hsa-miR-126-5p	PF3D7_1371600	EBL1	167	-11.79	2	16	710	730	14	0.8571	1
hsa-miR-140-5p	PF3D7_1371600	EBL1	140	-22.3	3	21	3795	3816	18	0.7222	0.8889
hsa-miR-141-3p	PF3D7_1371600	EBL1	141	-16.25	2	18	6562	6583	16	0.6875	0.8125
hsa-miR-142-3p	PF3D7_1371600	EBL1	153	-15.41	2	22	4913	4935	20	0.65	0.7
hsa-miR-145-5p	PF3D7_1371600	EBL1	143	-18.28	2	20	2245	2267	18	0.7778	0.8333
hsa-miR-145-5p	PF3D7_1371600	EBL1	154	-15.66	2	21	849	870	19	0.7368	0.7368
hsa-miR-181d-5p	PF3D7_1371600	EBL1	147	-19.38	2	20	1995	2017	18	0.7778	0.8889
hsa-miR-18b-5p	PF3D7_1371600	EBL1	150	-13.92	2	22	3457	3479	21	0.7143	0.7143
hsa-miR-190a-5p	PF3D7_1371600	EBL1	150	-11.83	2	19	4900	4921	17	0.7059	0.8824
hsa-miR-197-3p	PF3D7_1371600	EBL1	149	-18.31	2	15	1826	1851	17	0.7647	0.7647
hsa-miR-19a-3p	PF3D7_1371600	EBL1	145	-16.55	2	14	683	705	12	0.8333	1
hsa-miR-19b-3p	PF3D7_1371600	EBL1	149	-19.26	2	14	683	705	12	0.9167	1
hsa-miR-200a-3p	PF3D7_1371600	EBL1	146	-20.1	2	21	6563	6583	19	0.6842	0.8421
hsa-miR-20a-5p	PF3D7_1371600	EBL1	144	-19	3	22	4375	4398	20	0.75	0.9
hsa-miR-214-3p	PF3D7_1371600	EBL1	141	-19.63	2	19	1518	1541	19	0.6842	0.7895
hsa-miR-23a-3p	PF3D7_1371600	EBL1	156	-15.2	2	20	4458	4476	18	0.7222	0.8333
hsa-miR-23b-3p	PF3D7_1371600	EBL1	152	-17.19	2	22	5126	5150	22	0.5909	0.7727
hsa-miR-23b-3p	PF3D7_1371600	EBL1	154	-13.26	2	18	4456	4476	16	0.75	0.875
hsa-miR-24-3p	PF3D7_1371600	EBL1	145	-21.95	2	19	4364	4386	18	0.7222	0.8333
hsa-miR-30a-3p	PF3D7_1371600	EBL1	153	-12.12	2	18	5093	5114	16	0.6875	0.8125
hsa-miR-30a-3p	PF3D7_1371600	EBL1	153	-12.22	2	19	5772	5795	19	0.6842	0.7895
hsa-miR-30a-3p	PF3D7_1371600	EBL1	154	-10.15	2	19	6296	6317	17	0.6471	0.8235
hsa-miR-30b-5p	PF3D7_1371600	EBL1	153	-6.36	2	18	1260	1281	16	0.75	0.75
hsa-miR-30c-5p	PF3D7_1371600	EBL1	155	-6.36	2	20	1259	1281	18	0.7222	0.7222
hsa-miR-30e-3p	PF3D7_1371600	EBL1	143	-15.48	2	21	3265	3284	20	0.7	0.7
hsa-miR-30e-3p	PF3D7_1371600	EBL1	153	-11.15	2	18	5093	5114	16	0.6875	0.8125
hsa-miR-30e-3p	PF3D7_1371600	EBL1	158	-9.83	2	19	6296	6317	17	0.7059	0.8235
hsa-miR-361-5p	PF3D7_1371600	EBL1	150	-13	2	11	3341	3362	9	1	1
hsa-miR-361-5p	PF3D7_1371600	EBL1	150	-13.6	2	11	3575	3596	9	1	1
hsa-miR-361-5p	PF3D7_1371600	EBL1	151	-11.22	2	16	5507	5528	14	0.7857	0.7857
hsa-miR-362-5p	PF3D7_1371600	EBL1	152	-17.36	2	22	3426	3451	22	0.6364	0.7273
hsa-miR-374a-5p	PF3D7_1371600	EBL1	151	-3.75	2	21	568	592	22	0.6364	0.7273
hsa-miR-375-3p	PF3D7_1371600	EBL1	146	-21.51	2	21	6806	6829	21	0.6667	0.8571
hsa-miR-375-3p	PF3D7_1371600	EBL1	152	-18.24	2	13	5524	5545	11	0.8182	1
hsa-miR-422a	PF3D7_1371600	EBL1	143	-18.63	2	21	3375	3397	20	0.65	0.8
hsa-miR-501-5p	PF3D7_1371600	EBL1	146	-16.12	2	11	604	625	9	0.8889	1
hsa-miR-501-5p	PF3D7_1371600	EBL1	151	-16.77	2	12	6971	6992	10	0.9	1
hsa-miR-505-3p	PF3D7_1371600	EBL1	140	-20.19	2	17	6565	6586	15	0.7333	0.8
hsa-miR-509-3p	PF3D7_1371600	EBL1	155	-22.2	2	18	6883	6906	18	0.7222	0.8889
hsa-miR-517c-3p	PF3D7_1371600	EBL1	147	-15.51	2	21	5291	5313	20	0.65	0.85
hsa-miR-576-5p	PF3D7_1371600	EBL1	148	-18.52	2	21	328	349	19	0.6316	0.8421
hsa-miR-576-5p	PF3D7_1371600	EBL1	150	-10.81	2	21	5488	5513	23	0.6957	0.6957
hsa-miR-576-5p	PF3D7_1371600	EBL1	158	-11.85	2	21	5914	5938	22	0.7273	0.7727
hsa-miR-576-5p	PF3D7_1371600	EBL1	160	-11.56	2	13	196	217	11	1	1
hsa-miR-576-5p	PF3D7_1371600	EBL1	161	-12.61	2	21	5176	5197	20	0.8	0.8
hsa-miR-576-5p	PF3D7_1371600	EBL1	164	-13.58	2	21	7786	7807	19	0.7368	0.7895
hsa-miR-579-3p	PF3D7_1371600	EBL1	152	-12	2	21	5020	5042	19	0.6842	0.6842
hsa-miR-579-3p	PF3D7_1371600	EBL1	163	-15.27	2	16	1367	1389	14	0.8571	0.9286
hsa-miR-580-3p	PF3D7_1371600	EBL1	142	-17.09	2	21	3340	3360	19	0.7895	0.8421
hsa-miR-589-3p	PF3D7_1371600	EBL1	150	-12.83	2	11	22	45	9	1	1
hsa-miR-627-5p	PF3D7_1371600	EBL1	141	-15.59	2	19	3328	3351	19	0.6842	0.7895
hsa-miR-646	PF3D7_1371600	EBL1	147	-18.37	2	16	2689	2707	14	0.7857	0.9286
hsa-miR-651-5p	PF3D7_1371600	EBL1	144	-15.5	2	18	5255	5274	17	0.7647	0.7647
hsa-miR-660-5p	PF3D7_1371600	EBL1	156	-17.85	2	21	2155	2176	19	0.6316	0.7895
[truncated: 107 more rows]

## Sheet: S3 Table
Supplementary Table S3. Details of genes being targeted by multiple miRNAs.
Genes	No. of miRNAs targeting
Pf3D7_1150400_EMP1	86
Pf3D7_0632500_EMP1	77
Pf3D7_0400400_EMP1	74
Pf3D7_1200600_VAR2CSA	72
Pf3D7_0800300_EMP1	68
Pf3D7_1240300_EMP1	67
Pf3D7_0617400_EMP1	62
Pf3D7_1200400_EMP1	61
Pf3D7_0711700_EMP1	59
Pf3D7_0712300_EMP1	58
Pf3D7_0223500_EMP1	56
Pf3D7_0808700_EMP1	48
Pf3D7_1240400_EMP1	46
PF3D7_1452000_RON2	44
Pf3D7_0632800_EMP1	43
Pf3D7_1335300_RH2B	41
PF3D7_0731500_EBA-175	38
PF3D7_1301600_EBA-140	33
Pf3D7_0930300_MSP1	30
PF3D7_0102200_RESA	29
PF3D7_0201900_EMP3	28
Pf3D7_0500800_MESA	26
Pf3D7_0402300_RH1	25
Pf3D7_0424200_Rh4	24
PF3D7_0202000_KAHRP	23
PF3D7_1410400_RAP1	23
PF3D7_0508000_Pf38	20
PF3D7_0828800_GAMA	20
PF3D7_1133400_AMA1	16
PF3D7_0501600_RAP2	14
PF3D7_0423800_CyRPA	8
PF3D7_0424100_Rh5	8

## Sheet: S4 Table
Supplementary Table S4. Expression values of Plasmodium genes and human erythrocyte miRNAs.
Gene Id	Gene (TPM)	0hr	8hrs	32hrs				miRNA (%)	GPL10349	Uninfected RBCs	8Hr-Post Infection	32Hr-Post Infection
PF3D7_0102200	RESA	8551.62	2388.72	84.21				hsa-let-7a-4373169	hsa-let-7a-5p	0.0496506	0.0264833	0.0130195
PF3D7_0201900	EMP3	15.53	39.36	14.38				hsa-let-7b-4373168	hsa-let-7b-5p	0.79482	1.07664	0.244824
PF3D7_0202000	KAHRP	4335.89	19945.9	1555.93				hsa-let-7c-4373167	hsa-let-7c-5p	0.0116498	0.0094558	0.0072029
Pf3D7_0223500	EMP1	6.77	17.85	6.15				hsa-let-7d-4373166	hsa-let-7d-5p	0.0690339	0.140635	0.0213661
Pf3D7_0400400	EMP1	29.31	73.96	3.87				hsa-let-7e-4373165	hsa-let-7e-5p	0.0010934	N.D.	0.0112206
Pf3D7_0402300	RH1	68	105.56	4.27				hsa-let-7f-4373164	hsa-let-7f-5p	0.0272386	0.00713804	0.0121935
PF3D7_0423800	CyRPA	96.8	97.33	73.44				hsa-let-7g-4373163	hsa-let-7g-5p	0.302324	0.409776	0.10051
PF3D7_0424100	Rh5	121.57	152.47	13.7				hsa-miR-100-4373160	hsa-miR-100-5p	0.000483383	N.D.	N.D.
Pf3D7_0424200	Rh4	88.07	96.89	5.87				hsa-miR-101-4373159	hsa-miR-101-3p	0.0813416	0.182856	0.157981
Pf3D7_0500800	MESA	24.72	18.32	129.83				hsa-miR-103-4373158	hsa-miR-103a-3p	0.431254	0.279309	0.305449
PF3D7_0501600	RAP2	756.98	616.92	476.43				hsa-miR-106b-4373155	hsa-miR-106b-5p	0.892215	0.541414	0.780318
PF3D7_0508000	Pf38	147.19	54.56	229.01				hsa-miR-107-4373154	hsa-miR-107	0.000319596	N.D.	N.D.
Pf3D7_0617400	EMP1	17.66	31.68	12.02				hsa-miR-10a-4373153	hsa-miR-10a-5p	0.000178227	N.D.	0.00388442
Pf3D7_0632500	EMP1	29.91	73.17	8.75				hsa-miR-125a-4373149	hsa-miR-125a-5p	0.00386064	0.0195989	0.0362504
Pf3D7_0632800	EMP1	15.73	43.27	7.66				hsa-miR-125b-4373148	hsa-miR-125b-5p	0.000392135	N.D.	N.D.
Pf3D7_0711700	EMP1	9.16	26.27	1.97				hsa-miR-126-4373269	hsa-miR-126-5p	0.135694	0.567292	0.268424
Pf3D7_0712300	EMP1	14.85	44.52	4.4				hsa-miR-126-4378064	hsa-miR-126-3p	1.69616	0.99953	1.02419
PF3D7_0731500	EBA-175	929.36	766.3	44.93				hsa-miR-127-4373147	hsa-miR-127-3p	7.85284e-05	N.D.	N.D.
Pf3D7_0800300	EMP1	49.93	100.88	7.24				hsa-miR-130a-4373145	hsa-miR-130a-3p	0.0510359	0.022159	0.0300486
Pf3D7_0808700	EMP1	9.18	13.28	7.82				hsa-miR-130b-4373144	hsa-miR-130b-3p	0.0276409	0.0274344	0.0208095
PF3D7_0828800	GAMA	124.61	219.03	13.18				hsa-miR-132-4373143	hsa-miR-132-3p	0.0251403	0.0203763	0.0298355
Pf3D7_0930300	MSP1	1067.66	1078.23	796.28				hsa-miR-133b-4373172	hsa-miR-133b	0.000895495	N.D.	0.00248642
PF3D7_1133400	AMA1	148.36	178.27	49.13				hsa-miR-134-4373141	hsa-miR-134-5p	7.23569e-05	N.D.	N.D.
Pf3D7_1150400	EMP1	24.85	35.05	7.89				hsa-miR-135a-4373140	hsa-miR-135a-5p	0.000106623	N.D.	N.D.
Pf3D7_1200400	EMP1	12.31	19.75	15.91				hsa-miR-135b-4373139	hsa-miR-135b-5p	7.04637e-05	N.D.	N.D.
Pf3D7_1200600	VAR2CSA	44.7	81.89	8.33				hsa-miR-139-4373176	hsa-miR-139-5p	5.55237e-06	N.D.	N.D.
Pf3D7_1240300	EMP1	27.77	49.51	20.49				hsa-miR-140-4373138	hsa-miR-140-5p	0.0763561	0.242377	0.180829
Pf3D7_1240400	EMP1	26.32	75.05	8.3				hsa-miR-141-4373137	hsa-miR-141-3p	7.88872e-05	N.D.	N.D.
PF3D7_1301600	EBA-140	172.64	207.38	19.74				hsa-miR-142-3p-4373136	hsa-miR-142-3p	0.362467	2.1149	1.22939
Pf3D7_1335300	RH2B	10.69	13.13	1.97				hsa-miR-142-5p-4373135	hsa-miR-142-5p	0.0173635	0.211264	0.0579476
PF3D7_1410400	RAP1	572.07	514.96	571.8				hsa-miR-143-4373134	hsa-miR-143-3p	7.06923e-05	N.D.	N.D.
PF3D7_1452000	RON2	100.62	94.37	41				hsa-miR-145-4373133	hsa-miR-145-5p	0.00015454	0.00952379	0.00307076
								hsa-miR-146a-4373132	hsa-miR-146a-5p	0.0238045	0.0719284	0.0531493
								hsa-miR-146b-4373178	hsa-miR-146b-5p	0.0174626	0.0270452	0.0470464
								hsa-miR-148a-4373130	hsa-miR-148a-3p	0.00574994	0.0351751	0.0487177
								hsa-miR-148b-4373129	hsa-miR-148b-3p	0.002924	0.0177696	0.0124119
								hsa-miR-151-4373179	hsa-miR-151a-3p	0.0627216	0.0324663	0.0332958
								hsa-miR-152-4373126	hsa-miR-152-3p	0.000949203	0.00502974	0.00269992
								hsa-miR-155-4373124	hsa-miR-155-5p	0.0505385	0.139625	0.117706
								hsa-miR-15a-4373123	hsa-miR-15a-5p	0.254159	0.181682	0.438493
								hsa-miR-15b-4373122	hsa-miR-15b-5p	2.60072	0.829932	0.99032
								hsa-miR-16-4373121	hsa-miR-16-5p	37.5358	42.8901	50.8682
								hsa-miR-17-3p-4373120	hsa-miR-17-3p	0.00221732	0.00967965	N.D.
								hsa-miR-17-5p-4373119	hsa-miR-17-5p	0.19785	0.101111	0.0618734
								hsa-miR-181b-4373116	hsa-miR-181b-5p	0.0171697	0.0119762	0.0215631
								hsa-miR-181c-4373115	hsa-miR-181c-5p	0.000138256	N.D.	N.D.
								hsa-miR-181d-4373180	hsa-miR-181d-5p	0.00158659	0.0204651	0.0117092
								hsa-miR-182-4373271	hsa-miR-182-5p	0.753256	0.248078	0.237287
								hsa-miR-182-4378066	hsa-miR-182-3p	3.17232e-05	N.D.	N.D.
								hsa-miR-183-4373114	hsa-miR-183-5p	0.0139678	0.00590314	0.00569708
								hsa-miR-184-4373113	hsa-miR-184	0.000321169	N.D.	N.D.
								hsa-miR-185-4373181	hsa-miR-185-5p	0.000999775	N.D.	N.D.
								hsa-miR-186-4373112	hsa-miR-186-5p	0.0130086	0.0772232	0.0503862
								hsa-miR-187-4373111	hsa-miR-187-3p	0.000115824	N.D.	N.D.
								hsa-miR-18a-4373118	hsa-miR-18a-5p	0.0187001	0.0469357	0.0128938
								hsa-miR-18b-4373184	hsa-miR-18b-5p	0.000376145	N.D.	N.D.
								hsa-miR-190-4373110	hsa-miR-190a-5p	0.00390037	0.00866426	0.0134365
								hsa-miR-191-4373109	hsa-miR-191-5p	1.21826	0.595874	0.638849
								hsa-miR-192-4373108	hsa-miR-192-5p	0.193894	0.127635	0.200462
								hsa-miR-193a-4373107	hsa-miR-193a-3p	0.00131611	0.0066515	0.00446793
								hsa-miR-194-4373106	hsa-miR-194-5p	0.122938	0.14215	0.235225
								hsa-miR-195-4373105	hsa-miR-195-5p	0.155073	0.0466399	0.11309
								hsa-miR-196a-4373104	hsa-miR-196a-5p	0.000859367	N.D.	N.D.
								hsa-miR-196b-4373103	hsa-miR-196b-5p	0.0140829	0.0102044	0.00733308
								hsa-miR-197-4373102	hsa-miR-197-3p	0.0144402	0.0406727	0.0152689
								hsa-miR-199a-4373272	hsa-miR-199a-5p	3.10306e-05	N.D.	N.D.
								hsa-miR-199a-4378068	hsa-miR-199a-3p	0.00142719	0.00925564	0.0131634
								hsa-miR-199b-4373100	hsa-miR-199b-5p	8.53214e-05	N.D.	N.D.
								hsa-miR-19a-4373099	hsa-miR-19a-3p	0.228886	0.46003	0.740805
								hsa-miR-19b-4373098	hsa-miR-19b-3p	2.19032	4.68243	5.16782
								hsa-miR-200a-4378069	hsa-miR-200a-3p	0.000166891	N.D.	N.D.
								hsa-miR-200c-4373096	hsa-miR-200c-3p	0.00829012	0.00758905	0.0103932
								hsa-miR-20a-4373286	hsa-miR-20a-5p	2.01822	2.08436	1.89727
								hsa-miR-20b-4373263	hsa-miR-20b-5p	0.530856	0.307639	0.113863
								hsa-miR-210-4373089	hsa-miR-210-3p	0.0749064	0.127082	0.0766301
								hsa-miR-21-4373090	hsa-miR-21-5p	0.0233403	0.234975	0.10442
								hsa-miR-214-4373085	hsa-miR-214-3p	8.67993e-05	N.D.	N.D.
								hsa-miR-215-4373084	hsa-miR-215-5p	0.000145395	N.D.	N.D.
								hsa-miR-218-4373081	hsa-miR-218-5p	7.06425e-05	N.D.	N.D.
								hsa-miR-221-4373077	hsa-miR-221-3p	0.000990378	0.0146598	N.D.
								hsa-miR-222-4373076	hsa-miR-222-3p	0.00670609	0.0152085	0.0386451
								hsa-miR-223-4373075	hsa-miR-223-3p	0.674432	13.021	7.13242
								hsa-miR-22-4373079	hsa-miR-22-3p	0.0426475	0.0468335	0.0399853
								hsa-miR-23a-4373074	hsa-miR-23a-3p	0.000114828	0.0100609	N.D.
								hsa-miR-23b-4373073	hsa-miR-23b-3p	0.00028779	N.D.	N.D.
								hsa-miR-24-4373072	hsa-miR-24-3p	0.368233	1.39006	0.540034
								hsa-miR-25-4373071	hsa-miR-25-3p	1.15972	0.293472	0.550627
								hsa-miR-26a-4373070	hsa-miR-26a-5p	1.68355	0.956909	1.60029
								hsa-miR-26b-4373069	hsa-miR-26b-5p	0.502307	0.360477	0.704949
								hsa-miR-27a-4373287	hsa-miR-27a-3p	0.0036852	0.271964	0.310252
								hsa-miR-27b-4373068	hsa-miR-27b-3p	0.000123526	N.D.	N.D.
								hsa-miR-28-4373067	hsa-miR-28-5p	0.00480184	0.0180623	0.00881059
								hsa-miR-296-4373066	hsa-miR-296-5p	0.00268648	0.00444443	0.00654919
								hsa-miR-29a-4373065	hsa-miR-29a-3p	0.00934582	0.139735	0.124261
								hsa-miR-29c-4373289	hsa-miR-29c-3p	0.0408085	0.0809859	0.12272
								hsa-miR-301-4373064	hsa-miR-301a-3p	0.0239756	0.0207592	0.0318279
								hsa-miR-30a-3p-4373062	hsa-miR-30a-3p	0.000740985	N.D.	N.D.
								hsa-miR-30a-5p-4373061	hsa-miR-30a-5p	0.835904	0.54785	0.415944
								hsa-miR-30b-4373290	hsa-miR-30b-5p	0.377028	0.092176	0.224117
								hsa-miR-30c-4373060	hsa-miR-30c-5p	0.913362	0.281138	0.266713
								hsa-miR-30d-4373059	hsa-miR-30d-5p	0.551378	0.272834	0.192409
								hsa-miR-30e-3p-4373057	hsa-miR-30e-3p	0.0032979	0.00757035	0.0096533
								hsa-miR-30e-5p-4373058	hsa-miR-30e-5p	0.0820682	0.107926	0.279708
								hsa-miR-31-4373190	hsa-miR-31-5p	0.00062102	N.D.	N.D.
								hsa-miR-320-4373055	hsa-miR-320a-3p	0.494497	0.14517	0.112484
								hsa-miR-32-4373056	hsa-miR-32-5p	0.0128542	0.0205716	0.0468399
								hsa-miR-324-3p-4373053	hsa-miR-324-3p	0.161472	0.107015	0.0957635
								hsa-miR-324-5p-4373052	hsa-miR-324-5p	0.000701052	0.0172203	0.00715787
								hsa-miR-326-4373050	hsa-miR-326	0.000336285	N.D.	0.00136574
								hsa-miR-328-4373049	hsa-miR-328-3p	0.0112436	0.00980728	0.00316746
								hsa-miR-330-4373047	hsa-miR-330-3p	0.00283145	N.D.	N.D.
								hsa-miR-331-4373046	hsa-miR-331-3p	0.0870189	0.03394	0.0278026
								hsa-miR-33-4373048	hsa-miR-33a-5p	3.67365e-05	N.D.	N.D.
								hsa-miR-335-4373045	hsa-miR-335-5p	0.0027813	0.00249618	0.00246566
								hsa-miR-338-4373043	hsa-miR-338-3p	0.000183809	0.00449705	0.00297513
								hsa-miR-339-4373042	hsa-miR-339-5p	0.000485302	N.D.	0.00218627
								hsa-miR-340-4373041	hsa-miR-340-3p	0.000938113	N.D.	0.00170327
								hsa-miR-342-4373040	hsa-miR-342-3p	0.0187711	0.0334345	0.0215861
								hsa-miR-345-4373039	hsa-miR-345-5p	0.0560297	0.0722407	0.030742
								hsa-miR-361-4373035	hsa-miR-361-5p	0.000510074	0.00713554	0.00944817
								hsa-miR-362-4378092	hsa-miR-362-5p	0.0095573	0.00665128	0.00525018
								hsa-miR-363-4380917	hsa-miR-363-5p	0.00118563	N.D.	N.D.
								hsa-miR-365-4373194	hsa-miR-365a-3p	0.000469731	N.D.	N.D.
								hsa-miR-374-4373028	hsa-miR-374a-5p	0.153649	0.365113	0.375689
								hsa-miR-375-4373027	hsa-miR-375-3p	5.12626e-05	N.D.	N.D.
								hsa-miR-378-4373024	hsa-miR-378a-5p	0.00101064	0.00278391	N.D.
								hsa-miR-382-4373019	hsa-miR-382-5p	0.000120887	N.D.	N.D.
								hsa-miR-422a-4373200	hsa-miR-422a	0.000189362	N.D.	N.D.
								hsa-miR-422b-4373016		6.096e-05	N.D.	N.D.
								hsa-miR-423-4373015	hsa-miR-423-3p	0.00521692	N.D.	0.00957359
								hsa-miR-424-4373201	hsa-miR-424-5p	0.000266833	N.D.	0.00234373
								hsa-miR-425-4373202	hsa-miR-425-3p	0.029021	0.0334481	0.0462094
								hsa-miR-425-5p-4380926	hsa-miR-425-5p	0.396625	0.0898561	0.0526309
								hsa-miR-432-4373280	hsa-miR-432-5p	0.000149534	N.D.	N.D.
								hsa-miR-449-4373207	hsa-miR-449a	0.000665716	N.D.	0.00582532
								hsa-miR-449b-4381011	hsa-miR-449b-5p	0.000362868	N.D.	N.D.
								hsa-miR-450-4373208	hsa-miR-450a-5p	5.16285e-05	N.D.	N.D.
								hsa-miR-451-4373209	hsa-miR-451a	1.78051	3.18384	10.0368
								hsa-miR-484-4381032	hsa-miR-484	1.79658	0.403555	0.337938
								hsa-miR-485-3p-4378095	hsa-miR-485-3p	5.68863e-05	N.D.	N.D.
								hsa-miR-486-4378096	hsa-miR-486-5p	14.2384	4.49102	3.94477
								hsa-miR-491-4373216	hsa-miR-491-5p	0.00260809	N.D.	0.00257929
								hsa-miR-500-4373225	hsa-miR-500a-3p	0.00158099	N.D.	N.D.
								hsa-miR-501-4373226	hsa-miR-501-5p	0.0296426	0.00436757	0.0402212
								hsa-miR-502-4373227	hsa-miR-502-5p	0.00309343	0.00452866	N.D.
								hsa-miR-503-4373228	hsa-miR-503-5p	7.82875e-05	N.D.	N.D.
								hsa-miR-505-4373230	hsa-miR-505-3p	4.69658e-05	N.D.	N.D.
								hsa-miR-509-4373234	hsa-miR-509-3p	0.000105858	N.D.	N.D.
								hsa-miR-517c-4373264	hsa-miR-517c-3p	3.37544e-05	N.D.	N.D.
								hsa-miR-532-4380928	hsa-miR-532-5p	0.124732	0.0439595	0.0672189
								hsa-miR-542-5p-4378105	hsa-miR-542-5p	0.000733127	N.D.	N.D.
								hsa-miR-545-4380918	hsa-miR-545-3p	0.00712263	0.00528723	0.00118928
								hsa-miR-548d-4381008	hsa-miR-548d-3p	0.00015486	N.D.	N.D.
								hsa-miR-550-4380954	hsa-miR-550a-3p	0.0236295	0.0124788	0.010432
								hsa-miR-565-4380942	Dead entry	0.00187485	0.0359548	0.00699351
								hsa-miR-576-4381021	hsa-miR-576-5p	0.0025375	N.D.	N.D.
								hsa-miR-579-4381023	hsa-miR-579-3p	0.000933118	N.D.	N.D.
								hsa-miR-580-4381024	hsa-miR-580-3p	4.8876e-05	N.D.	N.D.
								hsa-miR-589-4380953	hsa-miR-589-3p	0.000583925	N.D.	N.D.
								hsa-miR-594-4380958	Dead entry	0.0937668	0.734271	0.148321
								hsa-miR-616-4380992	hsa-miR-616-5p	0.000104228	N.D.	N.D.
								hsa-miR-618-4380996	hsa-miR-618	4.50784e-05	N.D.	N.D.
								hsa-miR-624-4380964	hsa-miR-624-5p	0.000190273	N.D.	0.00127097
								hsa-miR-627-4380967	hsa-miR-627-5p	0.000957873	N.D.	N.D.
								hsa-miR-629-4380969	hsa-miR-629-3p	0.000894467	N.D.	N.D.
								hsa-miR-642-4380995	hsa-miR-642a-5p	0.000198751	N.D.	N.D.
								hsa-miR-646-4381002	hsa-miR-646	6.02127e-05	N.D.	N.D.
								hsa-miR-650-4381006	hsa-miR-650	6.28313e-05	0.00226871	0.00406192
								hsa-miR-651-4381007	hsa-miR-651-5p	4.49772e-05	N.D.	N.D.
								hsa-miR-652-4380927	hsa-miR-652-3p	5.61792e-05	N.D.	N.D.
								hsa-miR-659-4380924	hsa-miR-659-3p	4.60022e-05	N.D.	N.D.
								hsa-miR-660-4380925	hsa-miR-660-5p	0.149455	0.116669	0.180428
								hsa-miR-661-4381009	hsa-miR-661	3.04589e-05	N.D.	N.D.
								hsa-miR-7-4373014	hsa-miR-7-5p	0.0169541	0.0211251	0.0246713
								hsa-miR-92-4373013	hsa-miR-92a-3p	14.9377	9.70674	4.03274
								hsa-miR-93-4373012	hsa-miR-93-5p	2.5338	1.77903	0.793078
								hsa-miR-9-4373285	hsa-miR-9-5p	0.00016823	N.D.	N.D.
								hsa-miR-95-4373011	hsa-miR-95-3p	6.8145e-05	N.D.	N.D.
								hsa-miR-96-4373010	hsa-miR-96-5p	0.000463808	N.D.	N.D.
								hsa-miR-98-4373009	hsa-miR-98-5p	0.00410216	N.D.	0.00464338
								hsa-miR-99a-4373008	hsa-miR-99a-5p	0.000521679	N.D.	0.00127097
								hsa-miR-99b-4373007	hsa-miR-99b-5p	0.000326504	0.00474518	N.D.

## Sheet: S5 Table
Supplementary Table S5. Human gene targets of the seven miRNAs from miRDB, miRDIP and miRTarBase.
miR-92a-3p					Targets common in three databases
miRDB	miRDIP	miRTarBase	Common		hsa-miR-19b-3p	hsa-miR-142-3p	hsa-miR-223-3p	hsa-miR-15b-5p	hsa-miR-451a	hsa-miR-16-5p
SRPK2	RNF32	UVRAG	SLC25A16		ESR1	EGR2	PAX6	AFF4	OSR1	AFF4
SLC25A16	RPL24	ITGA5	IPO5		SOX6	TFG	MDM2	TARBP2	RAB5A	TARBP2
FARP1	FAM184B	ARID4B	OTUD3		SMARCA2	TMEM59	MEF2C	SELENOI	CDKN2D	SELENOI
MBOAT2	METTL12	HIPK3	IL6ST		SYBU	ARNTL	FOXO3	CBX6	CAB39	CBX6
IPO5	ULBP2	MYLIP	KLF4		HNRNPUL1	AFF4	CDC27	AHNAK2	CUX2	AHNAK2
LIMCH1	PITPNM3	MYLIP	RBPJ		TBC1D25	MMD	RRAS2	UBN2	MIF	UBN2
IDH1	LGI3	MYLIP	HIPK3		SIX4	ZNF217	IL6ST	SNX16		SNX16
ITPRID2	NUP93	MYLIP	ARPP19		ZNF217	KAT7	LMO2	ZNF622		ZNF622
AFF4	KCNJ5	MYLIP	MYLIP		C11orf96	CNIH4	F3	HMGA1		HMGA1
PUS7	PTGES3L	TP63	CHCHD10		UBN2	ROCK2	FBXW7	CDC27		CDC27
AFF3	GATAD2A	KAT2B	C11orf24		FZD6	RPE	PTBP2	CUL2		GOLT1B
TEX2	GPX2	KAT2B	DDX3X		CAPRIN2	PPP1R2	SP3	HMBOX1		HMBOX1
MMD	LRRC31	ESR2	MAPK8		TGIF1	FAM98A	IGF1R	OGT		SLC39A10
FHIP1B	RPAP2	TGFBR2	HIVEP1		CAMTA1	CCDC6	STMN1	DMPK		OGT
HMBOX1	CTRC	TGFBR2	BCL2L11		TNPO2	TSEN34	ECT2	C11orf24		PDPR
PCYT1B	ATG4A	BMPR2	MAP1B		DMXL2	MORF4L2	RHOB	HOXA10		DMPK
LRRC8D	SPIRE2	BMPR2	C21orf91		MTMR12	HMGA1	PDZD8	WNK3		GLS2
CHST7	FAM13A-AS1	CPEB2	RORA		EIF4E2	IL6ST	SP1	CRIM1		C11orf24
TRMT12	TMEM151B	CPEB2	CREB3L2		IMPDH1	RICTOR	PRDM1	MCFD2		HOXA10
HPS6	CX3CR1	THBS1	PEAK1		NRBP1	FBXO3	SMARCD1	TRAM1		WNK3
TENT4A	ST8SIA6	SMAD4	TULP4		DCAF8	STAM	RIF1	DDX3X		DNAJB4
ZNF280D	EYA1	CDH1	PIP5K1C		TNFRSF11A	TIPARP	NLRP3	RPS6KB1		CRIM1
CDKL5	CD1C	BCL2L11	XRN1		AMMECR1L	CPEB2	NFIA	RBPJ		MCFD2
ARMC1	RAB27A	BCL2L11	BCL9		E2F8	COPG1	TP53	VEGFA		TRAM1
TGIF1	NUDT3	BCL2L11	VDAC2		MIER1	TWF1	NMNAT2	ARHGDIA		DDX3X
ASB5	VAV3	BCL2L11	USP28		EIF4A2	CDC25C	CYB5A	KPNA3		YIF1B
HAND1	CLPTM1L	BCL2L11	BCAT2		SATB1	AFF1	EPB41L3	AMER1		RPS6KB1
SLC38A2	ATG13	BCL2L11	PCMTD1		RAB2B	PROM1	SCARB1	PHF19		RBPJ
FECH	HNF4G	BCL2L11	MIA3		OTUD1	SUCO	ZBTB18	GPATCH8		VEGFA
PCYT1B	ZNF791	BCL2L11	KMT5B		MBNL3	CLIC4	POLR3G	CARD10		ARHGDIA
STYX	PGRMC2	BCL2L11	MEF2D		HIPK1	ACBD5	ZNF365	STRADB		KPNA3
PTK2	LINC01550	KLF2	FBXW7		SOGA1	CEP192	CAPRIN1	ZDHHC16		STK33
GLRA1	C2orf15	KLF2	CCSER2		HIPK3	CCNT2	TWF1	TGFBR3		AMER1
OTUD3	GSG1L	TPD52L3	LONRF3		EVI5L	BOD1	NAMPT	ETNK1		SAV1
MACIR	RIMS1	TXLNA	TP63		ARAP2	LRRC32	PARP1	STXBP1		CMPK1
MGST1	ZFY	TXLNA	COX20		RNF11	MMGT1	FOXO1	ZNF367		PHF19
PCDH11X	DAGLA	TXLNA	GATA6		ARPP19	RTL8A	TMEM64	HSPA4L		GPATCH8
AGO3	IL33	NDST1	ANP32E		MYLIP	MGLL	ABCB1	VPS33B		CARD10
FHL2	FRMPD2	EFNB1	PAX9		SLC4A7	ZMYND8	HSP90B1	BZW1		FBXW7
FNIP2	ENY2	RPL39	EIF4G2		VPS37B	CLTA	WASL	TMC7		STRADB
HES2	ADGB	TMF1	C6orf62		HOMER1	PDSS2		NOL4L		ZDHHC16
HMBOX1	ARL13B	TMF1	TBC1D8		TNFAIP3	TMED7		SERBP1		TGFBR3
ITGA6	GRWD1	TMF1	RNF4		RAN	MANBAL		CRKL		ETNK1
CADM2	LRIG2	TMF1	CPEB3		WNK3	ACSL4		WIPI2		SLC35A4
SLC32A1	C9orf139	TMF1	LAMP2		SLC30A7	STRN3		CMTM4		ZNF367
SIRT6	EPPK1	TMF1	PER2		UBE2D3	AKT1S1		N4BP1		SLC11A2
IL6ST	LRRC17	KCTD7	KAT2B		DDX3X	ENTPD1		HSPA1B		HSPA4L
UCHL5	RGS4	VBP1	MTF1		RAP1B	LCOR		PPIL1		NMD3
KLF4	CDK18	TPT1	AURKA		RHEBL1	BTBD7		BCL7A		CFAP45
RANBP9	SHD	TRAPPC13	NOL4L		BCL2L11	TAB2		CDC37L1		VPS33B
COL1A2	ZNF696	NEK2	CPEB2		DICER1	TGFBR1		KIF23		BZW1
MARCHF6	SERF2	CYP7A1	PHTF2		MLEC	KAT2B		ZNRF2		COPS7B
RBPJ	TAF12	SLC25A3	FKBP1A		MAP2K3	ITGAV		RBBP6		NOL4L
HIPK3	AKR1C1	UCHL1	IBTK		ATG5	SLC35F5		ARHGAP12		SERBP1
NEDD4L	CDKL1	RPS24	BCL11B		CLIC4	CLDN12		PTPRD		COMT
RNF11	PLCB4	FAM83G	RPL15		PALLD	HSPA1B		PDIA6		MYB
ARPP19	RND1	BCS1L	G3BP2		FBXO28	ATG16L1		TBPL1		CRKL
MYLIP	LINC01235	DTWD2	ATP7A		RORA	ARHGAP12		RAD23B		WIPI2
SLC4A7	THG1L	SLC20A1	MORC3		CREB3L2	INPP5A		CCDC83		CMTM4
ASPH	FZD7	C1orf174	NF2		ACBD5	APC		SEC61A1		PDK4
CHCHD10	CSF3R	CUX1	DAB2IP		ZDHHC18	C9orf72		TBL1XR1		N4BP1
C11orf24	CCDC155	DDX23	FAM135A		RAB34	FYCO1		AMOT		HSPA1B
USP44	KLHL23	PON2	SELENOT		KCNJ2	FNDC3A		CYB561A3		IPO7
SLC30A7	MALT1	STK4	ESRP1		ELOVL5	MTUS1		CPEB2		BCL7A
PDZD2	CYFIP2	CHST9	CNEP1R1		NCKAP5	TBRG1		NR2C2		CDC37L1
NCAPH2	VTA1	SHISA5	ZNF24		QKI	IPMK		ATG9A		KIF23
SYN2	TCTN3	CD3EAP	FAM126B		WDR45B	ATP2A2		CHAC1		ZNRF2
DPP10	FAM103A1	GCHFR	PTGES2		CBY1	NR2C1		APP		RBBP6
ASPH	POLR2J3	DHX30	PDZD8		CCNA2	EML4		CYP26B1		ARHGAP12
ANKRD13C	LUM	CEP97	CUX1		PLEKHF2	MKLN1		SMAD7		BCL11B
SSBP2	TMEM72	IPO4	TNPO1		HNRNPF	IRAK1		CPNE1		PTPRD
ADAM19	SYT5	POLE	RPL9		WNT7B	INPP5F		PLSCR4		PDIA6
PTAFR	THSD1	SETDB1	KLHL14		NAPB	RAB2A		PIM1		TBPL1
SCN8A	RNF215	GABPA	ITPR1		RAB18	TET3		JARID2		RAD23B
DDX3X	MAN1A2	ATAD3A	DSTYK		PRUNE2	KMT2A		PPM1A		CCDC83
MAPK8	CCNA2	HSD17B10	UBE2Z		TGFBR2	AKIRIN2		AXIN2		RAF1
HIVEP1	PLA2G12B	TYMP	TSC1		CCSER2	MTCH1		SLC9A6		SEC61A1
FAM117B	A1BG	CIT	IKZF2		ACSL4	SLC7A11		PRDM4		LAMTOR4
RPS6KB1	ARHGAP15	IK	MED19		KLHL20	RAC1		MYO5A		TBL1XR1
RBPJ	HSPA13	TFPI	DOCK9		ITGA2	DPY19L4		PNISR		AMOT
RAP1B	ASCL4	CAMKV	SMAD7		SGK1	RTL8C		HIGD1A		CYB561A3
SAR1B	KCNH8	QTRT1	SERTAD3		ATF2	FLVCR1		PLEKHB2		CPEB2
BCL2L11	FAM58A	ASAH1	NSMAF		MOB1B	RAB39A		ORC4		NR2C2
HDAC9	TTC8	SAP30BP	ELOA		PDE4A	TWSG1		PCMT1		MOV10
PTPRO	ACBD5	RORA	MFF		SLC37A1	MRFAP1		RAP2C		ATG9A
MAP1B	SRF	ELAC2	LPIN1		ELMOD2	TNKS		UBE2V1		PAQR3
SFXN1	KRTAP6-3	HNRNPLL	RBL2		LDLR	PSMB5		IPPK		IGF1R
PGBD2	ESYT2	ETV6	SYNJ1		BLCAP	NFATC2IP		RASSF5		CHAC1
C21orf91	CDH11	PRRC2B	PTGER4		MAPK1	RGL2		ENTPD1		APP
PALLD	TBL2	PRRC2B	GAA		ZIC5	GFI1		LUZP1		CYP26B1
CDH10	PDHA1	PRRC2B	TRIP12		ZNF367	CALCOCO2		TLE4		BDNF
FBXO28	DDX18	LY6G5B	NFATC2IP		RBBP8	USP6NL		SALL1		SON
RORA	LDAH	ALKBH4	AHCYL1		TNIP1	TBX4		KLHL15		SMAD7
CREB3L2	ZNF598	DAZAP1	MYO5A		SLC6A8	HGS		CSDE1		CPNE1
SLC11A2	FAM92A	IPO7	DNAJB12		ZFAND5	DIP2A		TNRC6B		PLSCR4
PEAK1	ARID3A	CTC1	PIK3AP1		ARC	NR2F6		C1orf21		PIM1
ATXN3	ZNF426	CHCHD10	RBFOX2		AGO1	MARCKS		SREK1		JARID2
TULP4	MRPL30	BSG	MPP1		MRPL19	KIF5B		PRKAA1		PPM1A
PIP5K1C	MTCL1	RABGAP1	AIDA		NDFIP1	SCAMP1		AMOTL1		AXIN2
XRN1	CENPBD1	NMD3	CLTA		UBL3	ZNF682		LRRFIP2		IGF2R
CUL3	COPS7B	MRPL32	TEF		MALT1	ZNF676		BTRC		SLC9A6
PCK1	PTBP2	RPL11	TRIM36		MSMO1	GNAQ		SYNRG		MAP7
NCKAP5	RPS6KL1	WEE1	TESK1		TMBIM6	SLC37A3		ABL2		PRDM4
ZNF595	ASB13	BAK1	ARID1B		SECISBP2L	NBPF3		FGFR4		MYO5A
TRIM6	SPART	BAK1	DUS2		BACE1	TNRC18		PSAT1		PNISR
BCL9	SLC30A6	MYH2	PPCS		CCND2	BACH1		NUP50		HIGD1A
ANKRD44	CD164	INSIG1	MOAP1		WBP1L	ZFP36L2		TSC22D2		PLEKHB2
QKI	PRR14L	INSIG1	DNAJC30		WDR20	SYPL1		SPRED1		ORC4
EDEM3	ZNF248	INSIG1	DBT		RNF145	PTPN23		ZCCHC3		KDSR
PLEKHB2	ALG2	GARNL3	CDK16		BCL7A	EPM2AIP1		ETFRF1		PCMT1
LMO2	ZNF436	HMGCR	RBM27		VPS37A	ZCCHC14		OSCAR		FGFR1
CTTNBP2	LRRN3	HMGCR	ARPC2		GFPT1	LRRC59		VCL		RAP2C
TMEM267	TMEM189-UBE2V1	TUBB2B	SLC12A5		ADRM1	TMTC3		YRDC		CAAP1
HDAC9	TMED1	RPL24	SETD5		CDK19	SIK1		STXBP3		UBE2V1
VDAC2	STRADA	RPL24	CD69		ATG16L1	ARF4		CDCA4		CUL2
SENP6	ARMC9	HELQ	KLHL15		KLHL42	HECTD1		GGA3		IPPK
MMP16	TEX264	MAPK1IP1L	RRN3		HBP1	C5orf24		EIF1AX		RNF111
ANKRD28	FAM47E-STBD1	PLA2G4F	HDAC2		ARHGAP12	PUM1		CHIC1		RASSF5
USP28	HEYL	HERC1	APPL1		JARID2	TAOK1		ACVR2A		ENTPD1
PTAFR	EML5	RASAL2	FASLG		CNOT7	BCLAF1		CASK		LUZP1
PITPNM2	POLR2J	RAD23B	SGPP1		SMAD5	C18orf25		MKX		TLE4
GNB3	DGCR2	PSMD11	ELOVL6		G3BP2	GNB2		UVSSA		SALL1
GLCE	PTP4A2	TALDO1	ATP2A2		RAB14	EIF5AL1		RIMS3		TPPP3
CAVIN2	ZNF572	CCDC6	PPP1R37		BTBD7	NUDT8		LRIG2		KLHL15
FHL2	KRTAP9-2	RNF128	EDEM1		EPN2	MBD6		UBE3C		CHUK
KLF4	RBBP5	CLNS1A	GIT2		AFF1	CLOCK		EZH1		CSDE1
BCAT2	TSGA10IP	NUCB1	ATXN7		RAP1A	PPFIA1		YWHAQ		TNRC6B
DUSP1	ZBTB43	POTEG	FNIP1		MAVS	SMG1		C16orf72		HERC6
MGLL	CCP110	DCAF12	C2orf69		CC2D1A	SGMS1		IFT74		C1orf21
CNTN4	FAM189A1	USP9X	FNDC3B		RAF1	MTMR9		CREG1		SREK1
PCMTD1	MAP7	BLMH	CIC		PPP2R5E	WASL		GSG1		PRKAA1
ROBO2	RSPO3	DCP2	LHFPL2		ARMC8	FKBP14		DDX3Y		CCNT2
CHD9	HSD17B7P2	SEC14L1	GOLGA8A		STX16	GOLGA1		CCND1		AMOTL1
KLF12	IQUB	EIF3I	TMF1		TMEM9B	WHAMM		SMURF1		LRRFIP2
MIA3	PLXNC1	NCL	DUSP10		FRS2	OSBP		GABARAPL1		BTRC
NIPBL	HMG20A	MAP1B	MFN1		RHOB	ARL15		CCNE1		SYNRG
KMT5B	MLC1	MAP1B	SMU1		SLC38A2	HMGA2		RPRD1B		TMEM255A
TENT4B	TMEM40	MAP1B	C5orf24		RNF167			DNAJC5		TXN2
MEF2D	ARHGAP27	GOLIM4	BCAT1		CPD			TPM3		ABL2
ZNF287	SDHC	EEF2	ITGA5		ANKRD10			DMTF1		FGFR4
FMN2	FBXO9	RASA1	SOX4		ITPR1			PSKH1		IDH3A
APBB2	DFNB59	PLEKHB1	DUSP5		NCBP2			WEE1		PSAT1
FBXW7	METTL15	CCNI	GTF2A1		ALG2			POM121C		NUP50
EGR2	HCAR2	RPS25	PPP1R12C		GSKIP			GRAMD2B		FNTA
CCSER2	SNCA	FYCO1	XYLT2		SUZ12			SLC25A22		TSC22D2
LONRF3	PIGG	AHCYL2	ATXN1		GINS1			SSRP1		SPRED1
TP63	SIPA1L2	ABL2	DNAJB9		SHCBP1			ZNF704		ZCCHC3
COX20	CREBBP	GANAB	DENND4B		TAF4			SHOC2		ETFRF1
GATA6	TSPAN6	CRBN	SZRD1		PIGS			SLC39A9		OSCAR
SGK1	ART4	MKI67	SLC10A7		PIK3R3			TTC1		VCL
NOX4	ZNF502	LPIN1	EID2B		LMLN			ZBTB33		YRDC
TTC17	PABPC4	KDM6B	SLC25A36		CNOT6			ZFHX4		ELAC2
CDC42BPA	COL8A2	GPR89A	VPS54		MYCN			RAB3IP		STXBP3
SNAP91	DDI1	CBX6	RAD21		MFF			TLK1		CDCA4
ELK4	CENPM	ANKLE2	SERTAD2		SOCS3			ODF2L		WBP11
SIM2	SYN1	SCD5	REV3L		ABHD5			SRPRA		CHIC1
PNISR	CAB39L	NUDCD3	MYH9		LRIG3			ATXN7L3B		ACVR2A
TFDP2	STMN4	AGO1	LMBR1L		ARID4B			TMEM138		MDN1
ANP32E	ZNF383	PKM	CCDC186		PRICKLE2			VSIR		CASK
PAX9	TBCA	NUP205	DYNLT3		ENPP5			FLCN		MKX
ZNF532	TTC23	RASA3	FOXN2		PSAP			PLEKHA1		RIC1
EIF4G2	ARL3	EIF3C	FAR1		NF1			AMMECR1L		NAT8L
PIK3R1	SMIM3	HADHA	REXO1		DLG5			ZNF275		RIMS3
RGS3	ZNF419	GHITM	SOX11		TNFRSF12A			ITPR1		MGAT4A
GNPDA2	SH3BP5L	PLEKHH3	SNN		HNRNPA1			C2orf42		LRIG2
DCP1A	PTGER2	RCAN1	CASD1		LIN9			CDC25A		UBE3C
C6orf62	GTF2H2	UBE2H	ATP2B4		CFL2			POU2F1		EZH1
GRIA1	NR2E1	CCSAP	GOLGA8J		TRIM33			SESTD1		YWHAQ
KLHL29	POLR3H	DHTKD1	ZDHHC21		POGZ			PAFAH1B1		WNT3A
MTDH	FAM186B	IER3IP1	MAP2K4		CASZ1			KIF3B		PTPN3
TBC1D8	AP3S1	SLAIN1	GOLGA4		CAMSAP2			SNRPB2		SLC6A4
PCDH11Y	ASB14	NPLOC4	PTEN		ABHD17C			RAB23		C16orf72
RNF4	CALML4	DOT1L	VPS4B		SLC35D1			PTAR1		IFT74
MAST4	TGM1	TPRN	ADAM10		ARHGEF26			SKI		ZFHX3
VASH2	SEZ6L	RPL27	CD2AP		SLC9A6			CDC42SE2		HELZ
AXL	TTTY6	ELOVL6	PBLD		ZNF711			PPP6R3		TUBGCP2
BSDC1	CA10	DHRS3	NUP43		RNF216			GATAD2A		CREG1
KCNN3	MEGF9	FKBP1A	GRAMD2B		MACF1			FGF2		CAPRIN1
PTPRD	KIAA0895L	FKBP1A	KIAA1109		STEAP2			EFNB2		GSG1
ZNF804A	SLC25A22	FKBP1A	TRAM2		BCL3			PNPLA6		DDX3Y
C19orf12	TAPT1	HIST1H3D	SH3PXD2A		KLF13			CCNT1		TMEM154
LRRC38	TMED7	ZNF785	GATAD2B		MTMR6			AP5Z1		CCND1
NEDD4L	GOLGB1	ACAT2	MCOLN2		PNRC1			PPP2R5C		SMURF1
SLC4A10	ZNF395	ADAMTS1	SPRYD4		RAP2C			TECPR2		GABARAPL1
CPEB3	CST2	SPEN	CNIH1		CYP2U1			C1orf226		CCNE1
LAMP2	ANAPC5	TAOK2	SPOCK2		ROR1			E2F3		RPRD1B
SEMA3A	PTGS2	POLRMT	TET2		USP13			PPP6C		NAA15
NEFL	CHRDL1	EFNA5	TOB1		SPATA2			MAP2K3		TPM3
NOX4	LPCAT3	SHC3	TWF1		ERCC4			PRRC2C		MMS19
NKX2-4	RFT1	POLI	CHST1		NDUFB2			MTHFR		DMTF1
SLC11A2	ZKSCAN2	CDK11A	EVI5		RNF111			USP31		PSKH1
PER2	SRSF8	MAML1	CPEB4		FOXP1			CEP55		RICTOR
KAT2B	SPATA2	TUBB3	FXR1		KIF3A			BTG2		RNF217
COX20	LNPEP	CDK1	SLX4		EOGT			LITAF		WEE1
LOC102724428	PLAC8	KPNA6	ZNF224		UBE2A			KIF5B		FNDC3B
AADACL3	DPY19L1	FAF1	BAHCC1		BTF3L4			PIK3R1		POM121C
CSMD3	ASCC2	RPL7A	BRMS1L		USP8			INSR		GRAMD2B
STARD13	PARP15	EIF2B2	PITPNA		ZBTB4			CARM1		SLC25A22
BCL2L11	QSOX1	DNM2	SGK3		SEL1L3			MTFR1L		SSRP1
PEX5L	COPS8	ACADS	ANKIB1		ATXN7L1			TMEM100		ZNF704
DOCK5	NADK	EIF3B	ARF1		NIPA1			ATP13A3		SHOC2
MTF1	DYNC2LI1	CPSF6	BAZ2B		CUL5			USP3		SLC39A9
PITPNM2	BIRC6	PSMB1	ZFHX4		GRSF1			ZNF691		ZBTB2
TMEM50B	IL18R1	PDE4DIP	GEMIN2		SMOC1			SSU72		TTC1
SFXN1	LYPD6	BTRC	JOSD1		TNRC6B			PEX13		SEH1L
ERBIN	LINC01181	TRIP12	SMAD6		ATXN7			CAPZA2		RUNDC3B
ANGPTL2	ARHGEF26	TRAF4	YIPF4		RGL1			SYPL1		ZBTB33
AURKA	DOCK7	SLC25A38	PKDCC		FAM102A			ZNRF3		HARS2
DPP10	FHDC1	CEP85	TMEM184B		PRKACB			PLAG1		ZFHX4
KALRN	CAVIN3	CD59	RAB8B		KATNAL1			CHEK1		RAB3IP
NOL4L	MTHFD1	RPA2	SESN3		NFIB			HOXA3		TLK1
CPEB2	UBE2I	B4GALT2	MAN2A1		CCNT2			MOB4		FAT3
DYRK2	FAM69C	MLX	SRPRA		PRKAA1			PHKA1		ODF2L
CCDC89	AMPD3	COA7	ACTC1		ACTB			FBXL20		KIF1B
PCMTD1	CAMSAP1	CXorf56	CNOT4		SLC48A1			CLUH		SRPRA
SFXN1	PANK2	KDM3B	PLEKHA1		MAPK14			HOXC8		ATXN7L3B
NPC1	CTAGE5	USP10	GLYR1		GIT2			TMEM135		TMEM138
SEMA6D	SWSAP1	TRMT61A	NECAP1		NR3C2			TAOK1		VSIR
SH3D19	TMEM30A	ENO1	GRAMD1B		ARL8A			ARHGAP32		FLCN
UBASH3B	LRRC10	PPP1R3G	RSBN1		SIVA1			CA8		RBM6
SH3D19	HCK	SNF8	RRBP1		PPARA			MAFK		UBFD1
RAP1B	BARX2	EBP	GFPT2		HEG1			YTHDC1		PLEKHA1
HMBOX1	ZNF354B	NTPCR	KLHL11		ZFYVE26			SLC2A3		ARL2
PHTF2	SUPT3H	LRRC37A2	KLF2		PFN2			NAPG		ZNF275
ADGRF2	EMC8	TNRC18	IKZF1		FN3KRP			MTMR3		ITPR1
REST	CASP16P	SRPRB	PTAR1		WAC			CAMSAP1		LMAN2L
ARHGAP29	GRIK4	RCC1	SKI		NPTN			CREBL2		SMURF2
TENM1	ZNF235	PFDN6	SLC7A11		ARRDC3			TFAP2A		C2orf42
PAPOLB	NKAIN1	CMTM6	NFIB		RASSF2			PEX12		CDC25A
PNISR	CLEC5A	PBX2	KCNC4		ZMYND11			PANK1		YAP1
ZNF140	ZFR	MRPL9	BMPR2		RRAGD			ZBTB10		PDE3B
NEO1	IL19	KLHL15	FGF2		DSEL			HSPE1-MOB4		SESTD1
ZBTB46	EPN3	KLHL15	WDR81		HIC1			DNAJA1		PAFAH1B1
FKBP1A	DYDC2	KLHL15	FAM20C		ATP6V1B2			TM7SF3		KIF3B
AFAP1	SPCS1	KLHL15	INSIG1		SMAD4			SRPK1		SNRPB2
IBTK	OPN5	KLHL15	TECPR2		WNK1			SIDT2		RAB23
CUL3	CST11	RPS15	E2F3		DDX6			CDS2		ACTR1A
STEAP2	LRPPRC	SPTLC1	MCL1		RAPGEF2			CCND3		SKI
ITM2B	ACSS3	HDAC1	FCHO2		TPGS2			AKT3		DIXDC1
PAXBP1	PRKCI	MINK1	BTG2		SLMAP			BAG4		CDC42SE2
SNAP91	WNK2	HSP90B1	NFYB		ZBTB18			KPNA1		PPP6R3
PTPN14	EXOC7	SKI	MYCBP2		SOX4			MIB1		EIF4E
GOLGA8O	APELA	NXN	NSF		ESYT1			BCL2		GATAD2A
SLC4A7	E2F8	SACM1L	KIF5B		CCNL1			RARB		FGF2
PCOLCE2	ARVCF	TCOF1	APOBEC3F		TP53INP1			RECK		EFNB2
PPP1R12A	FAF2	NFKB1	TOB2		CLIP1			RS1		PNPLA6
JARID2	PPP2R3A	DDX17	TRIO		B3GALNT2			MTMR4		CCNT1
ENTPD1	CATSPER2	PSMC3	GNAQ		ATXN1			ENTPD7		AP5Z1
LIMCH1	ZNF782	HIP1R	PTPRJ		MAP3K1			ZNF267		PPP2R5C
MARK1	NAT1	CCAR1	RNF44		ZNF644			PRKAR2A		PPP2R1A
BCL11B	DCUN1D2	TUBA1C	SLC37A3		RAB1A			CDV3		GTPBP1
VWA5B2	SOWAHA	SNX9	GPBP1L1		FAM83D			RAB11FIP2		TECPR2
SNAI1	SAPCD2	KPNA2	SLC39A6		PPP1R15B			PLRG1		C1orf226
RPL15	ZPLD1	CSDE1	KLHDC10		MBD4			PAFAH1B2		E2F3
CHD9	MUC3A	YBX3	DMXL1		ANGEL2			ELK4		PPP6C
SETD7	AK5	CHAF1A	SIK1		LONRF1			CPEB3		MAP2K3
PTPRD	DGKD	APOLD1	GOLGA8B		ZNF680			SPTLC1		PRRC2C
G3BP2	TCAM1P	PDIK1L	NUFIP2		PATL1			TLL1		MTHFR
PALLD	CASTOR2	C9orf64	PDS5B		NUP54			CCND2		ARMCX2
MYO1B	NBPF11	RANBP2	SOCS5		ARHGAP1			IVNS1ABP		CCNE2
RAB14	GYG1	CDC25A	CCDC113		TNFRSF1B			PLPP3		USP31
PALM2AKAP2	HOPX	NACC2	HIPK1		KLF10			AP2B1		CEP55
DTX2	NGFR	TRIM28	SLC25A32		ZNF772			RASEF		BTG2
ATP7A	PPP2R2D	RPL3	ZFYVE21		RACGAP1			ABHD2		LITAF
ANKRD12	SCARA3	CKB	GALNT7		DCUN1D3			CCDC88C		KIF5B
MORC3	FAM198B	SSX2IP	UBXN4		GPR137B			GRB2		PIK3R1
NF2	WAPL	PDS5B	ERGIC2		BAMBI			CPSF7		CARM1
FNIP2	PGRMC1	WIPF2	SLC9A1		SKIL			MAP3K7		MTFR1L
AFF1	TSPAN17	CC2D2A	SCAF11		PKNOX1			EIF2B2		TMEM100
RAP1A	C9orf66	DHCR24	PHLPP2		LCLAT1			CBX2		ATP13A3
TAFA1	NOP9	POR	PAIP1		CD164			CALU		USP3
DAB2IP	FAM53B	EEF1A1	GOLGA3		CLVS2			SYNJ1		ZNF691
RBPMS2	SEC14L2	TANC2	DNAJC27		DDX3Y			TMEM43		EPC1
USF2	SECISBP2L	AURKB	GID4		ATPAF1			AVL9		SSU72
CDCA7L	SZT2	AIDA	SEC24A		MREG			ANKRD13B		PEX13
FAM135A	DERL1	DNAJA3	ZDHHC5		MED12L			YWHAH		CAPZA2
SGK1	MFSD11	PXN	UVRAG		SPTY2D1			KANK1		SYPL1
FAM47E-STBD1	SESN1	PARK7	ZNF721		SNX17			CTDSPL		USP9X
MARCHF6	CBLN2	HDGF	WASL		RAB5B			ZBTB34		MCU
FOXG1	ACTBL2	LIMD1	TPPP		MPHOSPH9			TRIM35		ZNRF3
SELENOT	TFAM	PTGFRN	DDIT4		OCRL			GNAT1		PLAG1
HMBOX1	PRX	COX18	EXOC5		FBXO8			MLLT6		CHEK1
ESRP1	TMED4	MYO19	ZFC3H1		PTEN			PDIK1L		DCAF7
ITGAV	MARVELD2	ZNF276	PRRC2B		VPS4B			FASN		HOXA3
CNEP1R1	UBE3B	AARS2	ARFGEF2		CHEK1			MIGA1		MOB4
MARCHF6	RIPK4	ETFA	QSER1		ZDHHC7			ZNF449		GALNT7
NECTIN1	SYNGR1	SART3	ZNF776		MEF2A			RNMT		PHKA1
ITPRID2	COL5A2	TEX10	COG3		DUT			FZD6		GLRX
HNMT	ARMC7	PFN1	ZNF17		GRB10			BTAF1		NOB1
TBC1D12	ZBTB8B	EPHA7			ELL2			VPS4A		FBXL20
ZNF24	HS6ST1	WDR6			ATG14			MTSS1		TIMM10B
STEAP4	SYNJ2	UBAP2L			BEND3			ARIH1		CLUH
WWC1	TADA2B	TESK1			GATAD2B			FURIN		HOXC8
ARPP19	APLNR	TESK1			ATP6V0E1			ASH1L		TMEM135
HBS1L	PARVB	ZNF503			ZFYVE9			CBFA2T3		TAOK1
FAM126B	SLC22A15	DENND5A			THBS1			SIRT4		ARHGAP32
TBL1XR1	WNT9A	PRR12			IDNK			SZRD1		CA8
ATP7A	LTN1	BTAF1			MBNL2			RELT		MAFK
FRS2	ABCF1	MYO5C			RAB21			NUCKS1		YTHDC1
ATP6V1FNB	PIBF1	MRPL3			WEE1			CLSPN		NISCH
SLC38A2	MOB3C	CDKN3			DNAJA2			PDCD4		GGA3
PTGES2	ADAM12	RBBP7			HECW2			USP15		SLC2A3
DKK3	MCRIP2	PHACTR4			BRWD3			LSM11		ADGRL1
CPEB2	TRIM73	NPM1			FBXO48			TPM2		NAPG
PDZD8	POT1	KMT2D			FXR1			FKBP1A		KCNN4
CUX1	CSHL1	PKN1			PPP6R1			PPP1R11		MTMR3
TNPO1	NR2F1	MDN1			MMGT1			EN2		SLC35B2
PTPRK	2006-09-01	RPL18A			CGN			LAMC1		CAMSAP1
PLCL2	FBXL4	ISM2			EREG			OCRL		CREBL2
RPL9	SGSM2	QSOX2			PTPRG			CLU		TFAP2A
GATA2	IFITM10	SHMT2			BMP3			RUNX1T1		DESI1
ZNF385B	ZBED9	RIOK1			TRPC3			B3GNT2		LAMP2
KLHL14	UCP1	ARID1A			MID1IP1			CD2AP		PEX12
IL1RL1	LCN10	IGSF1			ANKIB1			CCNT2		PANK1
ZNF230	NCDN	PPIB			STK38			NOTCH2		MYO5B
EZH2	SSTR3	PPP1CC			HPRT1			ATG14		ZBTB10
EFR3A	KLHL7	CHCHD2			ATP6V1C1			PDCD1		RAB9B
PUS7	RIBC1	NFIB			TMEM117			CDK6		HSPE1-MOB4
CIDEA	SCO1	STARD7			YY1			PSMD7		DNAJA1
MBOAT2	PDGFB	DYNC1H1			SERINC3			HSPA8		RNF144B
KLHL21	ZNF12	FNDC3B			FAT3			TASP1		TM7SF3
ADAM23	PCDHA6	FNDC3B			DYNC1LI2			RNF138		SRPK1
KCNN3	MS4A6A	SRSF5			RAB8B			PPM1D		SIDT2
CCT6A	ADAM18	KIFC1			SESN3			FOXK1		CDS2
BCL11B	LCAT	EARS2			ADGRL2			UBE4A		CCND3
ITPR1	ZNRF1	EARS2			NFIA			RAB40B		AHCYL2
AXL	C14orf93	MCM3			PHF13			E2F7		TBP
CHIA	MAOA	TUSC2			NACC2			CDK17		AKT3
C19orf12	FYB1	CLDND1			COQ10B			FRYL		CLDN2
ZFAND1	ZMAT5	BRCC3			CNOT4			AGO4		TMCC1
DSTYK	PCDHA7	ACTR1A			BTG1			RAPH1		BAG4
UBE2Z	ACADM	DHX16			KIF13A			DICER1		KPNA1
CADM2	TNR	KIAA0100			VAMP3			ACTR2		MIB1
ST6GAL2	HYKK	DUSP11			TBRG1			TBRG1		FAM89A
NFYC	C10orf25	ARRB1			WDR33			SBNO1		BCL2
KALRN	COMMD6	ATP1A1			PFN1			RPS6KA3		XPO7
RPL22L1	ZSWIM1	VARS			SMCR8			DENR		RARB
SIRT6	TMCO4	ITPR3			ZNF521			DENND6A		TUBA1A
HMBOX1	ALK	AXIN1			TRIM2			LURAP1L		RECK
TSC1	SULT4A1	RPL13A			CALM1			SRPRB		RS1
ROBO2	TRIM74	STX3			WDR1			USP42		MTMR4
TMEM229A	CEP89	GLOD4			TXLNG			DPP8		LYPLA2
TFDP2	SNRPA1	U2AF2			C2orf42			SNTB2		ENTPD7
RORA	RAB27B	KCTD5			INO80			CBX4		ZNF267
TWIST1	TCEA1	GSTP1			KLHL11			B4GALT1		PRKAR2A
CPEB2	SIDT1	GOT2			AFTPH			UBR3		KIF5A
IKZF2	IFIT1	COL18A1			USP37			PTPRJ		PPP2R1B
FSTL1	ADGRG1	NOC2L			POLI			RLIM		PDLIM5
ZNF469	FITM2	USP31			DENND6A			NAA25		CDV3
MED19	LLGL1	RBX1			SBF2			SIK1		RAB11FIP2
FMR1	N4BP3	SCML2			RBM20			PAGR1		PLRG1
DOCK9	PARVA	ARPP19			EPS15			NUFIP2		PAFAH1B2
PIK3R3	FN1	CCDC86			KPNA6			CREBRF		ELK4
CSMD3	ZNF826P	P4HB			VAMP1			UBE2Q1		PPIF
PRDM13	ANKRD34C	LMBR1L			BMPR2			CACUL1		BTF3
ASPH	ZNF781	CDK9			TMEM64			ZMAT3		CPEB3
DPP10	TMBIM1	BCL9L			TNKS			TMEM245		SPTLC1
PPP1R9A	C3orf18	TUFM			MPRIP			ACOX1		TLL1
TMSB4Y	AIPL1	RPL15			FKBP15			SEC24A		CCND2
TGIF1	CD28	ALMS1			ARHGAP11A			PISD		IVNS1ABP
SMAD7	RILP	AFDN			WNT10A			SNCG		PLPP3
SERTAD3	SCOC	CUL5			PGM2L1			RIF1		AP2B1
GNPDA2	PRMT2	KPNB1			RAPGEF4			RTN4		RASEF
MAPK8	KDM4C	MYO1C			MTRR			RFK		ABHD2
VDAC2	RAB17	TLR10			EPC1			PURA		SPCS3
RPL15	WTIP	COX4I1			DBN1			PAG1		CCDC88C
DCX	ZNF816-ZNF321P	SF3B3			PCDH10					MRPS2
EIF4G2	ZNF142	CTNNBL1			CEP55					GRB2
NSMAF	MAPRE2	YWHAQ			MFSD6					CPSF7
CNOT6	SMCO3	BRD2			SLC27A1					MAP3K7
FHIP2A	NCR3LG1	PFKM			TGOLN2					EIF2B2
VASH2	GORAB	PPP6C			SF3B3					CBX2
RFX1	APMAP	NFE2L1			AGPAT5					CALU
SLC4A7	LYPD4	SHOC2			JAZF1					XPO4
PPP1R12A	TRMT13	KIAA1671			ADIPOR2					SYNJ1
AXL	PLA2G6	HIST1H1E			SEMA4C					LATS1
ZNF532	CD247	R3HDM4			RNF44					SLC12A2
ELOA	STK26	SURF4			SH3KBP1					TMEM43
GRIA1	TDP1	METTL16			PITX1					VTI1B
LIMCH1	TEX261	ZNF420			TRAK2					CACNA2D1
ERC2	BOLL	ARPC2			CAB39					PSME3
CHKA	MVB12A	RRP9			PRRG4					ADORA2A
CHM	LPA	HEATR1			PHLDA3					AVL9
DDX3X	CBR3	HSPA1B			SAMD8					ANKRD13B
NSMF	COPZ1	PTP4A2			DCP2					ARL3
MFF	TSC22D2	MACF1			NUFIP2					YWHAH
B3GALT2	TRIM39	HNRNPF			CREBRF					KANK1
AGGF1	GRID1	VCPIP1			BRWD1					CTDSPL
LPIN1	LRRC42	CORO7			CEP350					ZBTB34
RBL2	BOLA1	UNC13B			WDR26					TRIM35
CADM2	NRDC	PSMD3			PPTC7					GNAT1
BSDC1	ZBTB14	DDAH1			SEL1L					SOX5
PNISR	SELP	MKNK2			KLHL3					WNT4
JPH2	DUSP16	MKNK2			ZMAT3					MLLT6
AFF1	BMPER	HS3ST3A1			SLC9A1					PDIK1L
MED19	N4BP1	ALKBH5			MXD1					FASN
TBL1XR1	INTS7	TKT			C5orf24					MIGA1
ITPRID2	FAM99A	DLX6			PABPC4L					ZNF449
HAND2	BAIAP2	OSBPL2			MECP2					SOX6
ATXN3	MTTP	CDC37			WBP2					RNMT
SYNJ1	UGT1A5	CLTC			MIGA2					FZD6
EFR3A	AP3M2	TUT1			TMEM45A					BTAF1
ADM	PROM1	GLO1			SLC12A7					VPS4A
SFMBT2	CPOX	ZC3H18			CAMSAP1					RBMS1
OPRM1	IQSEC3	HMGCS1			CREBL2					BACE1
FRY	KIAA1257	EIF3K			SOCS1					ARIH1
LATS1	DROSHA	DCTD			STOX2					FURIN
PCMTD1	CDKN3	MYL6			CLOCK					ASH1L
RSRC1	SNX21	FAM135A			GIGYF1					CBFA2T3
KLRF1	RHOU	FAM135A			OTUD7B					CLASP1
KLF8	OSTM1	ZNF507			SMG1					SIRT4
PTGER4	ABLIM3	EDC4			RCOR1					SZRD1
GAA	ECHDC1	SMARCD2			CEP170					RELT
RPL37	TMEM246	PFDN2			ZNF721					SNRPA1
TRIP12	DPYSL5	ZFHX4			WASL					NUCKS1
TRIM33	CTPS2	HOGA1			FNDC3A					CLSPN
PLEKHM1	LRRC55	IL17RA			REEP3					PDCD4
RGS17	MAP3K8	LXN			ARFGEF1					SRP72
HDAC9	TRMT1L	PDCD6IP			PLXNC1					USP15
LIN54	C9orf57	CD2AP			ZER1					LSM11
WWP2	SLC34A1	CD2AP			ZNF800					TPM2
BCL11B	FGL2	RPS14			PPP6R2					FKBP1A
BCL2L11	RPL37A	ABCA3			ALG1					PPP1R11
RNF38	KANSL1L	HOXA5			WBP4					EN2
C8orf44-SGK3	SPOCK3	FBXO45			ZMYM2					LAMC1
NFATC2IP	GPR19	ILF2			DCBLD2					EIF3A
NOX4	C12orf54	HIST1H4C			MB21D2					OCRL
SFXN1	ELN	KIF1A								RUNX1T1
PCGF3	GABPB1-IT1	HSPA8								B3GNT2
DNAAF9	FBXO25	BAG6								CD2AP
MAGEC2	DHRS13	SYNPR								NOTCH2
JRKL	HIST1H4G	PPIL1								ZC3H11A
LIMCH1	RRAS2	PYGL								SPRYD3
ITGA8	KIF13A	NAA25								ATG14
MAST4	PCYOX1	HSP90AB1								PDCD1
AHCYL1	ZMPSTE24	DIDO1								CDK6
NFYC	CUTA	LARP1								HSPA8
TBX3	HIF1A	PHF12								TASP1
MYO5A	DHX40	ANKS1A								RNF138
PNISR	CUX2	CBS								PPM1D
PTPRO	SPHKAP	DDX5								FOXK1
SCN8A	SEC61A2	SERINC1								UBE4A
ZNF711	ACP7	GNG7								ERLIN2
DNAJB12	CD99	C11orf57								DNAJA2
MYO1B	EPOR	ERAP1								RAB30
HMBOX1	ZNF438	PIP4P1								RAB40B
PDE10A	MAD2L1	HIST1H2AB								ONECUT2
STX17	SLC7A8	TNPO1								CCNJ
ANKRD12	GDAP1L1	TNPO1								E2F7
PIK3AP1	SLAMF1	COL4A2								CDK17
SNAPC1	PEG3	CBX2								FRYL
DCAF6	TIGIT	EPHA4								SPTBN2
DOCK9	ARHGEF3	COPG1								ATXN7L3
NEDD4L	FCRL5	DHX8								AGO4
CDCA7L	ARFIP2	TUBB4B								RAPH1
SCUBE3	NIPAL4	TMEM161A								DICER1
RIF1	IGDCC3	KHSRP								CHPT1
PIAS4	VAMP7	GOLGA3								ACTR2
PIP5K1C	MPV17	GOLGA3								VAMP8
SSBP2	OGN	GOLGA3								PTCD3
RBFOX2	WSB1	GOLGA3								MFN2
PLEKHB2	CCT5	ZNF622								SBNO1
LGI2	GALNT6	FAM168B								KMT2A
FAM126B	RGPD1	KANK2								RPS6KA3
PCGF3	ELOVL2	SIN3A								DENND6A
MPP1	UBR7	MDM2								LURAP1L
NOL7	FAM71C	MDM2								SRPRB
AIDA	GUCA1A	MAP4								USP42
STEAP2	BOD1	MAVS								DPP8
GLRA1	SLC22A9	CBFB								SNTB2
IRS2	CXCR6	CTLA4								CBX4
BCL2L11	ZNF596	PCNX4								B4GALT1
DPP10	CFAP69	SIN3B								UBR3
KALRN	GSDMA	NPC2								CDC23
CLTA	KCNC3	POLR2I								PTPRJ
PHF3	RPL12	HIST1H2AM								PHIP
CACNA1I	TRPM8	RNF123								NAA25
RNF4	PRKD3	WDR18								SIK1
FAAH2	PLEKHS1	RPS28								PAGR1
NFIA	ZNF865	FAM129B								SIPA1L2
PGAM1	ITM2A	ZCCHC2								NUFIP2
RBFOX2	MMRN2	EPB41L3								CREBRF
TEF	POU6F2	MAPRE1								CNNM2
MFF	TSPAN5	NT5DC3								SPEN
TRIM36	RCL1	AHCYL1								UBE2Q1
TESK1	PGM2	KLC2								CACUL1
RAP2C	HHLA3	ZBTB22								ZMAT3
TSC1	ATG10	TSR1								CADM1
ANP32E	CCNL1	NUP155								TMEM245
DPY30	USP51	HIST2H2AA3								ACOX1
SLC25A16	GADD45A	DDX39A								SEC24A
RORA	DSN1	CAMTA2								CHORDC1
ARID1B	CDCA7	RNF40								PISD
TMEM143	SURF4	NCAPH								SNCG
NPAS3	CHCHD7	MYO1D								RIF1
DUS2	KLF9	MYO1D								RTN4
CNDP1	BMI1	APOBEC3C								RFK
PPCS	SLCO1B1	GSK3B								HMGA2
ADCY3	GCNT4	SARS2								PURA
CCR9	ZNF620	C17orf51								PAG1
ZNF532	PCLAF	RAB11A
ZNF124	AARD	EIF4B
RNF38	PROX2	OTUD6A
PAPOLA	HMGCL	CERS1
ZDHHC3	CYTIP	ENOPH1
PTK2	C11orf58	CAD
MS4A2	HSPBP1	CAD
MOAP1	PCDHA2	KIAA1549
TGIF1	ANAPC10	CELSR1
FBXW7	NUSAP1	PSMB6
TAGAP	ISY1-RAB43	IRAK1
NEDD4L	C8orf22	ORC5
DNAJC30	NCOR2	STAT3
KCNK3	TACR3	STAT3
PTAFR	PKLR	PKDCC
PTPRD	CCDC36	HNRNPM
PNISR	FGR	AP2B1
PCYT1B	MAB21L3	FASN
CALN1	PRPS1	SMC3
MINAR1	CACFD1	RNF2
GRIA1	UNC5B	ZNF84
OSBPL5	CAPN3	CCNE1
NFYC	TCEANC	RTCB
PTGES2	CCL19	TBL1X
LONRF3	SQOR	ATP5B
CPEB3	TJAP1	TGFBRAP1
DBT	C10orf55	TRAP1
AURKA	OTX1	ACLY
ENTPD1	RFXAP	GTF3C1
SLC1A2	ZNF146	SLC25A44
SLC25A16	TEX36	SMAP2
TPCN1	SRP72	DDX56
TULP4	TUBB1	TWISTNB
COX20	AKNAD1	CCDC57
P3R3URF-PIK3R3	WDTC1	SLC4A2
LUZP1	HCCS	DYNLL1
CDK16	CDK10	STEAP3
DPY30	ASB8	GGA2
PLEKHB2	BARHL2	MYH9
PHF3	C8orf46	RPLP1
NFIA	TMEM8B	AUP1
CALN1	CLEC4D	MRGBP
PAX3	WDR90	PSMG3
EDEM3	CISD1	CDC20
PRDX5	ALS2CL	AK2
RBM27	CCSAP	NIPSNAP2
AURKA	ZNF512	NSD2
FHIP1B	MCM4	CKMT1B
STEAP4	NFXL1	WDR19
CREB3L2	BEND2	AAGAB
HMBOX1	TRIM41	TMEM160
KCNA1	USP2	KPNA3
NF2	UHRF1	SCYL2
ARPC2	EFS	ATG16L1
MAPK8	VANGL2	RABGGTB
YTHDF3	GNA14	KIF18B
GHSR	THBD	NLE1
GRID2	RALGAPA2	DNAJC21
GNPDA2	MBTPS1	TUBB
PLD1	PCDHB7	ERGIC1
SLC12A5	SIGLEC10	ACTB
EIF5	KDM4B	ZMYND8
CXXC4	PDCL	SLC12A4
FECH	WIF1	EIF2S3
SETD5	SLC2A2	STAG1
NOTCH1	RABEPK	H1FX
TRAF3	MBL2	ATP11A
RGS7BP	CAMK2B	PTBP1
PITPNC1	ELMOD2	CDV3
SEL1L3	FAM13C	EIF3G
MOB3A	RTN4RL1	CD276
PNISR	COQ7	DOPEY2
CD69	PAIP2	ATXN1
GPR158	ATE1	ATXN1
NFIX	CD86	EHBP1
GRIA3	KANK1	GEMIN6
CDKL4	LIPA	NSMAF
MORC3	PKHD1L1	PTPN13
ESRP1	SLC9B2	CBFA2T2
GPM6A	IL12B	RPL8
G3BP2	RDH11	POP4
KLHL15	TMEM55A	FNIP1
FAM126B	HPS3	FNIP1
SRPK2	TMEM126A	OGT
SLC4A7	ORC5	TMEM184B
PAX3	COX7C	TMEM184B
RRN3	TOX3	TMEM184B
TACC2	TREM1	CLSPN
PPCS	ABHD15	EGLN2
RGS3	CFAP58	ARHGEF25
UGP2	UGT2A1	TTLL7
SNX2	WRB	TPM3
TRIM36	ACAD11	PDLIM1
PPCS	CTBP1-AS2	ARF1
SIRT6	GPAT3	ARF1
PHTF2	LDLRAD3	RHOT2
TNRC6B	WDR13	CLIC1
DPP10	AHSA2	ARID1B
RGL1	UGT3A1	ARID1B
OPRM1	CYB5RL	ARID1B
HDAC2	ZNF330	ARID1B
KLF5	GTF2H4	SNU13
FAM110C	ACAA2	KANSL3
AGPS	CD200	ATP13A1
OXSR1	SLC9A9	OGFR
NOX4	ZNF143	BTF3
TENM1	TSPAN7	DDX6
FRMPD3	TAF4B	WDR83OS
PEX5L	ANKS1B	LRP6
SYNDIG1	EDC3	RPS3A
FMR1	BMP2	RRBP1
APPL1	XAF1	TAX1BP3
MFF	ELOVL5	HIPK1
KRT1	2001-03-01	HIPK1
KLF8	FAM180A	TGFA
BSDC1	C9	PSMD2
BCL2L11	RCC2	ERGIC2
ARPC2	MICALL1	ERGIC2
FASLG	RAPGEFL1	ERGIC2
PCDH11X	LY75	PEBP1
SYNJ1	FAM3A	MEN1
SGPP1	LYPD1	LTBP1
SNX2	CST4	GAPDH
ELOVL6	SH3GLB2	DDRGK1
PCTP	OPTN	PURB
ATP2A2	C8orf86	CRTC2
RNF4	PRDM5	ZFYVE16
FBXO28	YY1AP1	WDR37
IQGAP2	TGM4	HSPH1
TPCN1	MED7	SUPT5H
GDF11	C10orf128	PHF13
PPP1R37	CHRND	FAM189B
NFIC	AMZ1	ATXN2L
SLC6A17	PIK3R2	RAVER1
TOR1AIP2	TSPY3	STK25
PLEKHB2	FRMD3	FLYWCH1
GRIA1	STK40	TRAPPC11
SLC39A8	TFCP2L1	RRM1
NETO1	COX7A2L	NRXN3
EDEM1	CECR6	PPP6R2
BCL11A	MYBL1	PRR14L
SH3D19	MFN2	GNPNAT1
ZNF716	BIRC8	CCNB1
GIT2	PEX10	CCNB1
MAPK8	CDC42BPB	ACACA
SYNDIG1	CYP27C1	MAP3K6
ATXN3	MAGEB10	MTMR14
DPP10	IL20RA	RXRB
STEAP4	DMTN	RBM10
SLC9A3R2	PDE4DIP	COL4A1
TSSK6	GLIPR2	KLHL11
TMEM255A	PSMG3	SETD1B
CELF2	DPY19L2	RBSN
ATXN7	PCYT2	ME2
FHL2	2004-09-01	PLCG1
RNF141	POLQ	CHCHD5
SLITRK5	CCER1	IPO5
NCKAP5	DLX1	COX1
ASPH	PRPS2	RCC2
FNIP1	SAMSN1	ELOB
SLC9A3R2	PTPN13	HES1
AIFM1	ITGA10	POLR3A
CES5A	CWC25	SV2A
MAP7D3	CLIP1	SHPRH
KLRF1	L1TD1	HSPBP1
AQP8	KSR1	CTTN
C2orf69	SSRP1	FAM136A
FAM126B	TMPRSS11D	TTC32
USP45	ZNF790	NDUFA7
NCOA3	F7	GPX3
FMR1	LRRFIP1	LMNB2
SRPK2	ANP32A	ATM
MFF	C8orf4	GAK
NOX4	NUMA1	TTC37
ST6GAL2	KIAA1191	SREBF2
SIRT6	ZFYVE27	UGDH
MS4A2	C1orf115	UGDH
PFN2	TMEM130	RPS5
NF2	ACSL5	SMAD7
FNDC3B	DDX42	SMAD7
SNAP91	HSPBAP1	MIGA2
FMR1	WARS	SUCLG1
IBSP	EGFLAM	HLA-E
TMEM255A	TUBD1	JAG2
CIC	C2orf91	SCARB2
PPCS	VIPR1	ATP5A1
ODAPH	PLA2G2D	MLF2
LRCH1	RASGEF1B	PDXK
WWP2	SECISBP2	TECPR2
LHFPL2	PLIN4	TECPR2
PTK2	UBQLN2	ADRM1
ARRDC3	BRAP	TBCEL
SLC38A11	OLR1	TUBGCP2
TFDP2	ZNF608	CD2BP2
FOSL2	ABCB1	MTHFSD
MRTFB	PPT1	G3BP2
GOLGA8A	CRHR2	G3BP2
ZNF140	TUBA3E	NHSL1
TMF1	BDKRB1	TFAM
GOLGA8R	CSNK2A1	PWP2
DUSP10	ATP2A3	RAB8A
MFN1	CLDND1	PSMA4
REST	ADGRG3	FLNB
PCDH11X	HTR4	PCMTD1
PIP4K2C	BTBD10	PCMTD1
WDR20	PELO	PCMTD1
SMU1	STAT5B	PCMTD1
COL5A1	MRPL21	PCMTD1
NSMF	MAPK11	ZNF703
ITGA8	SNAI3-AS1	ASS1
EFR3A	AJUBA	CBR1
ROBO2	C5orf38	HEATR6
ATP6V1B2	CDH2	DEDD2
C5orf24	HOXB3	STMN3
EFR3A	ABI3	KIF20A
BCAT1	CNPY1	TCHP
ITGA5	TEX9	PTS
IGF2BP3	GABRP	METTL2A
PLEKHB2	RPAP3	NOTCH2
HMBOX1	XKR6	NDRG3
TFAP2E	HADH	NTHL1
CBFA2T3	FAM53A	UBE2R2
PTAFR	ADH7	METTL2B
AFAP1	TMIGD1	AGO4
PTPRO	POTEM	TRAF3IP1
ZBTB18	HPS1	NDUFV3
SOX4	RFESD	DNPH1
PLEKHB2	HSPA1L	GTF3C2
NF2	CLN3	FAM160B2
APOL6	SCLT1	EIF6
DUSP5	WSCD2	SF3A3
AURKA	GPR157	TLE3
G3BP2	SCNN1A	IFT172
GTF2A1	ASCC3	GATAD2A
MAPK8	OOSP2	FLNA
BCAT2	MB21D2	MYEF2
PPP1R12C	LIG3	TTC7B
GPR180	TIPIN	KIF2C
XYLT2	CEP19	ESD
ANKRD28	KTI12	GBP4
TSC1	H1F0	RPS15A
EPC2	EEF2	PIGS
NIPBL	DDX51	SCD
ATXN1	SLC6A7	SMC1A
GLRA1	UGT8	ARHGDIA
STEAP2	POLDIP3	RIC8A
TRIM6	FAM124B	WDR1
ITGA6	GPSM2	BBX
OTUD4	KMT5A	TONSL
AURKA	LINGO2	HBB
RBFOX2	NOL3	FBXL19
DNAJB9	DTNBP1	CES2
TRIM6	FAM46C	IQGAP1
NEO1	DCAKD	UBE4B
EPHA8	PROK2	FKBPL
FAM135A	C2orf66	BAHCC1
ENTPD1	GRM3	MAFG
DENND4B	SPRN	SCAF8
CAMK2A	MED23	FKBP4
ZEB2	KIAA0368	GDPD5
SZRD1	KCTD8	YIPF5
SLC10A7	BAZ1B	SCLY
ROBO2	ADGRV1	ARCN1
ESRP1	PPP1R9B	NDUFA5
EID2B	RIPK3	MPG
BCL2L11	COX7B	SYNJ1
PHTF2	MAT2A	SYNJ1
SLC25A36	SMC4	MCCD1
CHKA	RNF139	CARS
RAB3C	VPS8	RIOX2
DPP10	PACSIN2	MYO6
CADM2	MMD2	ZNF174
PAPOLA	EIF4E2	SIPA1L1
VPS54	PLG	ABHD2
LYST	PBK	MTFP1
ARHGAP24	EHBP1	ZNF629
CDH10	HEPH	ELF4
ABHD13	FBXL5	ZC3HAV1
RAD21	TTC30B	PITRM1
PCDH9	CTAGE1	XPO1
RGL1	SARAF	MAU2
MAP1B	TMEM239	RCN3
CHSY3	HARS2	CACFD1
CLEC16A	ZNF177	EIF2AK1
TAF1	AHI1	MBNL1
GIT2	TTC4	CYB5R3
GRIA1	CXCR2	AMOTL1
SERTAD2	CNPPD1	KAT2A
BCAT1	LMAN2L	AGPAT5
NRG1	UNC13C	ZNF282
ESRP1	DYNC2H1	RAB36
PLEKHB2	CLEC19A	LSM7
GPM6A	SLC25A23	PSMA7
NEDD4L	ITPK1	NDUFB10
#N/A	WNT2	TMCC3
SPRR2E	PXK	C12orf57
RAB23	IQCJ	URB2
REV3L	MORC4	SNRNP70
MYH9	CCDC103	PCBP2
AFF3	TMPRSS6	SLC3A2
RIF1	RABGGTB	HIST1H2AC
LMBR1L	RAB40C	VANGL2
XRN1	CCDC185	RFFL
KMT5B	TSPYL6	SNRPE
FAM214A	MINDY4	GABARAPL2
OPRM1	LINC01565	FKBP8
PALLD	LSM5	TSPAN18
ADAMTSL1	MMGT1	KCNC1
CDCA7L	MRM2	BRF1
CDK16	FTSJ1	ATXN7
TRIM6	EMILIN2	CDC42SE1
TACC2	TP53INP2	PRKCA
MAPK8	CTSK	RPAIN
PUS7	EPM2A	KIAA1468
KLF8	ZNF780A	CARM1
FAM13B	PIN4	MYBBP1A
HNRNPU	ZNF576	AMMECR1
CCDC186	CCDC136	SLC7A1
HCN2	MAPKAP1	SLC7A1
GAA	SETD6	TTC5
MACIR	C1QTNF8	PRC1
ODAPH	NOD2	ORC6
ARHGAP24	ITFG1	BTBD7
MARK1	MGP	DNAJB12
GATA2	FUCA2	DNAJB12
RIC1	CLCA2	TET2
FBXW7	PTPN5	LRIG1
RGS7BP	INPP5K	KDSR
HDAC9	PRSS35	PLCXD2
DYNLT3	CHD6	CHN1
CEP135	DKC1	PABPN1
UCHL5	TRMT10A	PRPF8
PRKCE	DPP4	BID
REV3L	PILRB	TBC1D9B
NRK	FOXN4	SLC25A33
CHMP7	RGPD6	LAMC1
TAGAP	CDC7	RNF121
TMEM255A	PSENEN	PITPNA
FAM126B	FOXO6	PITPNA
NIPAL1	KCNJ8	RANGAP1
FOXN2	SLC35F4	ELP1
FAR1	TIMM8B	HIST1H2AH
IL6ST	MTMR6	ZNF776
PRSS12	RGPD5	FTSJ1
SNAP47	SKA3	MED16
IKZF2	DNAH5	MFSD1
SLC24A3	SLC35D3	HIST1H2AE
RORA	DNER	UBAC2
REXO1	DNASE1L1	SLC6A8
SOX11	ASTN2	BCL9
LMO2	GRPR	IRGQ
TSTD2	LRRC59	IRGQ
ZBTB18	COL22A1	ARL2
SNN	FOXE1	USP13
LRRC20	RFTN1	NADK
FBXO33	PTPRN2	COPS6
APBB2	MYOZ2	TLN1
FAM126B	SLC7A4	SELENBP1
FARP1	AHNAK2	PTK7
RFX7	RAB2A	LDLR
DDX3Y	DTWD1	TTL
CSMD3	C11orf21	CA5B
SORCS3	SQSTM1	MCOLN2
NSMF	TTC38	MCOLN2
PEX5L	TFB1M	MCOLN2
CASD1	CNN3	MCOLN2
PLEKHB2	RNF24	MCOLN2
DUSP6	STPG1	FGF2
ATP2B4	PPP4R3A	FGF2
BCL2L11	SYTL3	FGF2
MYO1B	PLA2G4D	FGF2
RSRC1	TMEM44	FGF2
GOLGA7	SRP68	FGF2
IQGAP2	GAS8	POGZ
ZBTB20	MIEF2	CCNQ
GOLGA8J	KBTBD13	FRAT2
ADAMTSL3	KRTAP3-2	DIAPH1
KALRN	CAMK2N1	LRRC27
MIA3	DNAJC3	KHDRBS1
FKBP1A	SLC22A2	MEF2C
SH3D19	CEBPG	NAB1
ZNF486	ING4	PPAN
AURKA	SET	DTL
COX20	UCP3	POLR2L
PNISR	PLA2R1	SRPRA
GOLGA1	LYVE1	SRPRA
SOSTDC1	MYL9	PDAP1
APBB2	DBNDD1	CYP4V2
GIT2	ANAPC11	TERF2
CLTA	LDHA	RTL10
REV3L	POLA1	MYBL2
MFF	NDE1	CTSB
EN2	SGCG	SEC24A
SLC4A8	GRIN1	RNPS1
ZDHHC21	CDKL2	SCARB1
SSBP2	TMED6	OSBPL8
RAP1A	MYOF	CHTOP
BCAT1	SLIT1	HCFC1
LSAMP	MRPL13	ABHD15
SLC10A7	CATIP	WNT5A
ZNF140	CTF1	FAM20C
MAP2K4	MLPH	RECQL
PCDH11X	FYN	SARAF
OTUD6B	TDRD6	MFN2
TPBGL	SLC30A2	CRTC3
GOLGA4	FOXM1	PPP2R2A
PLXDC2	SELPLG	MECP2
MTHFD2	PTGDR	CYBRD1
PTEN	STPG4	CSPG5
VPS4B	ANXA4	FAM3A
APH1B	CROCC	HNRNPA2B1
RUNX1T1	MROH7	NEK6
TACC2	TRIM6-TRIM34	RUVBL2
TGIF1	CXCR1	RPS23
ADAM10	ETV5	TMED9
MOSMO	MGAT4B	XPOT
ANP32E	ARFRP1	EPHB2
CD2AP	ZNF837	CCDC181
LIMCH1	LAMA3	FUK
LIN54	RPL23	SRRT
PANK1	HCN4	UBR1
GRK5	FIGNL1	ELOF1
C16orf72	WDR41	MARS
PBLD	MMP20	ZNF551
SGK1	CD300LB	TOM1L1
BCL2L11	WBP4	DHRS7B
TMEM119	KHDC1	PCGF5
APBB2	HMGN2	KLHL3
SNAP91	C4orf17	PDIA4
SCRG1	WDFY2	KLHL36
BCL2L11	TCOF1	C5orf42
NEDD4L	ERICH3	NCDN
NUP43	DIRAS2	EP300
NF2	FBXO40	EIF4G2
GRAMD2B	RPF2	DCAF16
KIAA1109	FNDC5	DENND6A
ASPH	PARN	IARS2
CLTA	MSX2	LDLRAP1
ARPP19	PRH1	PSMF1
RIMS2	SPEM1	JMJD6
CNTN4	CHAMP1	XYLT2
GRIA1	KTN1	IRF2BPL
FMN2	MED9	MAPK9
SLC5A12	IL36G	GATA3
TACC2	RPTOR	EFTUD2
ZFHX3	ANKRD23	WDR26
BSDC1	FLNB	PANK2
SFXN1	NCF2	ERH
PPP1R1C	TMEM182	HMGB1
HMBOX1	HEPN1	HAUS1
STRN3	PLPP6	SURF6
PPP1R1C	WDR11	NUP210
TRAM2	HRK	RPS10
RYR3	LSMEM1	CHEK1
PTPRD	SRSF12	PPP2R1A
CCDC186	PRSS50	MKRN2
ELOVL4	SERPINA12	CACUL1
SLC52A1	UGT2B10	NSFL1C
NEDD4L	PHB	MAP3K4
AHCYL1	DAPP1	MRPL2
MBOAT2	GCNA	KHNYN
EFNB3	NOSTRIN	MSL3
NAA50	ZNF500	CDKN2AIPNL
CNTN4	COL6A5	DYRK1A
APBB2	ARHGEF15	TRAPPC2
BCAT1	HCN3	EXOSC6
SIRT6	CDKN2A	PPARD
MICU1	SASH3	RHEB
RGL1	PNMA5	PA2G4
APBB2	PTPN20	UFSP2
ATG14	TIMM17A	FAU
LIN54	HLA-DPB1	LARS
SH3PXD2A	PLIN3	ANKH
RIMBP2	NHSL1	POMGNT1
EMB	ITGA4	NBR1
MAST4	NSA2	CISD1
DDX3Y	TMEM163	DENND4B
OPRM1	CD22	DENND4B
SLC12A2	XRCC3	RPL22
RNF38	COG2	PITX1
GATAD2B	GCH1	DMXL1
EZH2	NIM1K	FHOD1
HNF1B	PES1	PPP4C
LIMCH1	CDRT4	RNH1
ABCG4	GJA5	ZFYVE26
EOMES	PJA1	TMA16
VASH2	CD99L2	CBX5
RGS3	GNAO1	OCIAD2
SEC24C	ARHGAP21	NAPRT
NFYC	SULT1A4	CREB3L2
TRIP11	ERP29	CREB3L2
MPP1	P2RY8	SAP30
PPCS	GAL3ST3	FAM69B
CXADR	2014-09-01	YIF1B
TAGAP	CSF2RA	KANSL2
TENT4A	AP4B1	HGH1
MCOLN2	TAS1R1	SAFB
PNISR	C2orf54	KPTN
SPRYD4	NCAPH2	TFG
EOMES	DUXA	BFAR
SMURF1	KCNJ9	ALDH9A1
GPC6	GPR12	WASL
RAB3C	COMMD7	WASL
CNIH1	SPTBN1	WASL
SPOCK2	BCL2L14	WASL
TET2	CHRNB2	THUMPD1
TOB1	OBSCN	RARS
TACC2	CTBS	SUGP1
PIK3CB	PHLDB3	AP3D1
PPP1R12C	STRADB	MCM7
TGIF1	DCANP1	PRELID1
GIT2	FAM8A1	SLC2A6
BCL11B	C20orf196	OPTN
C21orf91	ZNF212	ATP5J
ZNF385D	RTL9	CCT7
SEC31B	BIRC5	CNOT1
LPP	BTBD6	SUCLG2
IL1RL1	KRT12	E4F1
SLC5A7	GPRC5B	CSTF2T
SYNJ1	SLC1A7	OAZ1
MAPK8	UBE4A	KDELR1
TENM1	IL1RN	SERTAD3
TMEM87A	LHFPL4	SERTAD3
MARCHF8	ZNF879	SERTAD3
TMCC1	SRGAP2	SERTAD3
LIN54	PRPH2	CAPRIN1
RNF217	SLC27A2	SRF
BPHL	IFNGR2	EMD
VDAC2	SLC35A5	CXCL16
CPEB2	LHCGR	RSPRY1
SBNO1	SLC22A24	F8A3
PEX5L	C1QTNF2	ZWINT
TWF1	ST8SIA2	ANXA11
FNDC3B	PHKG1	RPS8
CLDN11	CASP1	TMUB1
NEFM	SKP1	GOLM1
SLC7A6	BABAM2	CCND1
GRAMD2B	MANEA	IGF1R
SOCS6	PPP6R3	UPF2
TTC28	ATAD2	HACD4
PEX5L	SLC4A1AP	SREK1IP1
CHST1	PCMT1	ZNF687
ATXN3	GPT2	RBM27
SLC5A7	RAB32	RBM27
PTGFR	SIGLEC15	EZR
BCL2L11	AMPD1	TNFRSF10B
SLC25A16	CCNT2	HMGXB3
ZNF385B	ABHD6	NKX3-1
MAST4	KLK2	CASC10
TAFA1	SLC34A2	PHLPP1
SV2C	SELENOH	NR1H4
PCDH7	RGS12	PTEN
ATL3	CAGE1	PTEN
EVI5	CADPS2	PTEN
VEZF1	DUSP3	PTEN
AFF1	STK32A	SOCS5
NEO1	TMUB1	DUSP5
PNISR	GGT6	DUSP5
MPP7	S1PR3	DUSP5
TFDP2	DLEU7	DUSP5
FAM126B	MMP2	DUSP5
ATXN3	TTLL10	DUSP5
CABLES2	SH2D1A	PLEKHA1
ARHGAP24	PLP2	PLEKHA1
IMPA2	FSTL4	PLEKHA1
ATXN3	COL6A3	PLEKHA1
NSMAF	MYF5	PLEKHA1
TRIP12	GPR3	PLEKHA1
KIFBP	MPHOSPH9	DDIT4
HMBOX1	HMOX2	DDIT4
PRDX5	CCNA1	GATAD2B
DCX	PCM1	GATAD2B
EPS8	RWDD1	ZDHHC5
MAST4	CYP3A5	ZDHHC5
OTUD6B	SLC25A44	BTG2
CPEB4	SLU7	BTG2
HERC2	IP6K3	BTG2
MIA3	CLEC4A	ATP2B4
RAPGEF3	RASSF1	HMGA2
SLC9A2	NRIP2	HMGA2
OPRM1	FAF1	COG3
FXR1	KBTBD11	ZFYVE21
KMT2E	CMC2	GEMIN2
MMP10	ZNF862	RAB8B
IQGAP2	UBA2	CNEP1R1
DPP10	BZW2	CNEP1R1
PTGES2	TRIB2	GAN
LONRF3	DCTD	GID4
SLC45A4	CPNE5	GID4
DCAF6	TTLL2	GID4
DPP10	TANC1	NSF
ATXN3	ATP4B	UBE2Z
PPARGC1B	SCRT1	UBE2Z
GIT2	SMURF2	TOB1
DAAM1	ABHD11	TOB1
CLTA	TMEM65	TOB1
SLX4	CEACAM6	TOB1
KALRN	DSG4	GAA
ZNF224	MAP6D1	MED29
PTPRO	SIGLEC5	MED29
HIPK3	BTF3	CIC
SERTAD3	NXPH3	CIC
SLC39A12	FAM228A	CIC
LRATD1	RASA1	CIC
SMAD7	MXD4	CIC
MFF	TBPL1	PPP1R37
EFR3A	CDYL2	ZNF264
GPM6A	SEMA3C	UBXN4
HMBOX1	SHTN1	UBXN4
BAHCC1	TNFSF4	UBXN4
STRN3	EIF4B	UBXN4
MICU1	CDH3	UBXN4
EPG5	MANBAL	SSFA2
SEL1L3	MKRN1	SSFA2
CCR9	IFT81	SSFA2
TEF	HHIPL1	SSFA2
BRMS1L	TCHH	SSFA2
PIK3CA	CHST15	NF2
STYX	MTM1	FOXN2
PITPNA	UPP2	FOXN2
ENTPD1	C5AR1	FOXN2
ATRX	FOXP3	FOXN2
SGK3	MTCP1	FOXN2
CES5A	DVL3	FOXN2
ASPH	SOWAHC	FOXN2
HAS2	MKS1	ITPR1
JRKL	DUSP13	ITPR1
C7orf25	BST1	ITPR1
SLC4A7	GPR151	ITPR1
P3H3	TWSG1	EDEM1
ZNF280D	FLOT2	EDEM1
FRYL	DPPA5	EDEM1
TMEM143	PEX11A	EDEM1
CLTA	MSH3	APPL1
GRIA1	MAPK4	GALNT7
NEDD4L	TXNDC16	GALNT7
CLTA	ADCYAP1	GALNT7
ANKIB1	H2BFM	TRIO
ARF1	TMEM138	PAPD7
TBC1D19	2003-09-01	PAPD7
RPS6KA4	WNT16	PAPD7
SERINC5	CNR2	PAPD7
TLR4	CAMKK1	PAPD7
FNBP4	KIAA0408	FCHO2
DACT1	UBE2O	SOX4
S1PR1	ELF2	SOX4
FXR1	RABL6	SOX4
ANP32E	NTSR1	SOX4
BAZ2B	DNAJB6	SOX4
TACC2	RASA4	SOX4
MAPK8	DCSTAMP	SOX4
NPNT	EIF2B4	DNAJB9
USP36	CH25H	DNAJB9
ZFHX4	FOXD4L4	DNAJB9
PLEKHB2	ACVR1	DNAJB9
GEMIN2	RGS11	DNAJB9
ITGAV	LOH12CR2	DNAJB9
ATXN1L	SEC31A	DNAJB9
P2RY13	ZDHHC7	KLHDC10
ATP2B4	CDH18	KLHDC10
CCSER2	CYP4F3	SNX10
PTPRO	PIGF	FZD6
ENTPD1	GPR132	SGK3
PPP1R12A	PATE2	VMA21
RGL1	RARB	VMA21
VSIG10	EGR3	VMA21
SGK3	FOXJ2	CDK16
STEAP2	VRK1	EDRF1
ING2	SOD3	VDAC2
CUX1	PYM1	KIF1B
FHL2	C15orf54	FAR1
JOSD1	SHQ1	CPTP
FNIP1	ITPRIPL1	PTPRJ
SMAD6	GOLGA5	RPRD2
MAPK8	RBMX2	XPR1
YIPF4	ARR3	KLHL42
GEMIN2	IL3RA	SPRYD4
SNX13	ADRB3	SPRYD4
FHL2	COMT	NECAP1
PKDCC	GOLGA8K	SMAD6
HS3ST5	MTRF1L	KIAA0556
CIC	SMIM8	NFATC2IP
TMEM184B	NME4	PAPD5
RAB8B	HHAT	RBL2
RPL15	HECTD3	PAFAH1B1
SESN3	COX6A2	ZNF430
AURKA	SIRPB1	ZNF492
KLF8	PRMT6	ARFGEF2
MAN2A1	DNAJC6	MORC3
DUS2	TRIM14	C2orf69
MEF2D	YLPM1	SLC25A36
SRPRA	SNAP29	SLC25A36
CLEC3A	GNA15	SLC25A36
DCAF6	TIMM23B	SLC25A36
SLC9A3R2	INCA1	SELENOT
NEFH	DUOXA1	MFN1
NFIA	RTEL1	FXR1
EIF5B	C18orf32	GOLGA4
PGBD2	KRBA1	KLHL18
ACTC1	P2RY10	SETD5
IFIT2	C10orf76	KIAA1109
PIK3R3	EFHC2	KIAA1109
FAM214A	ZNF629	KIAA1109
PNISR	SPON2	RNF4
MSR1	KCTD16	RNF4
CLTA	PPIAL4E	RNF4
CCNJL	2002-09-01	GRAMD2B
CCSER2	KCNJ15	HIVEP1
ADGRA2	TP53I11	HIVEP1
C5orf63	DDX19A	HIVEP1
SLC39A12	SLCO2B1	HIVEP1
PEX5L	STXBP6	HIVEP1
ZNF140	ARL6	E2F3
LIN28A	ZNF736	WRNIP1
CNOT4	C1orf131	PHTF2
GTF2A1	C15orf39	ANKIB1
DTX2	CSTF3	CASD1
AXDND1	PSTK	FAM91A1
FHL2	DLG1	TACC1
IQGAP2	MLF1	DAB2IP
LMBR1L	ITPR3	ATP7A
PAX3	IQCA1	USP28
RAP1B	STN1	ARNTL2
PIK3CB	CA7	ELOA
HECW1	2007-09-01	TWF1
ARF1	THRAP3	TWF1
NSG1	PRRT4	COX20
ARHGEF17	2002-03-01	COX20
PLEKHA1	CTAGE4	COX20
MARK1	GAREM2	COX20
PDS5A	HLX	BRMS1L
BTG1	LYRM4	EIF1
TPCN1	RPL21	EIF1
LMO2	CALB1	EIF1
ARF1	GPRASP2	EIF1
C7orf25	SLC6A16	EIF1
MFF	DDX4	YIPF4
TNRC6B	FPGT-TNNI3K	C5orf24
SLC30A7	SLC25A21	PTGER4
MYO18A	BLMH	IL6ST
PTK2	NLRP10	IL6ST
BCL2L11	SLC44A4	IL6ST
LATS2	CYP2U1	IL6ST
SIRT6	PCDHGA1	IL6ST
ADGRB3	CFHR3	TULP4
MPP7	RALB	TULP4
MBOAT2	ZNF800	CCDC113
APBB2	SOX5	CCDC113
TEX2	PEX6	SOX11
GLYR1	ERICH4	KIF1BP
EFR3B	PUS1	QSER1
SNAI2	PCDHGB4	OTUD3
CADM2	CLDN9	CDK5R1
DUSP6	ZGRF1	CDK5R1
NSG1	GARNL3	ZNF417
GRM7	IGLL1	ZNF695
RGS7BP	AP5S1	ZNF695
MICU1	MED16	SNN
RPS6KA4	ANKRD13B	SLC12A5
AHCYL1	TTC30A	TEF
NECAP1	MOV10L1	CLN8
DPP10	EEF1D	CLN8
C11orf24	MASP1	CNIH1
GRAMD1B	TRAF3IP1	CNIH1
RSBN1	SAMD3	CNIH1
EOMES	ASXL1	CNIH1
DOCK9	UQCR11	SMARCA5
ITPR1	ZNF283	RGS5
ROBO2	ZNF606	MAPK8
SLC9A7	PHKB	MAP2K4
DYRK2	BTNL3	MAP2K4
ZBTB18	KAZN	DUSP10
FAM126B	GLTP	DUSP10
PIP4K2C	EXOSC3	CCL8
ZNF521	PGBD1	DNMT1
SLC11A2	SLC5A5	MYC
RRBP1	KRT23	PPIC
GIGYF2	TSN	FOPNL
ULK1	GALNT1	CNOT4
TOB1	GCK	CNOT4
GOLGA7	ADAMTS20	CNOT4
C19orf12	BBS4	CNOT4
TTC9	SLC9B1	SLC33A1
ATXN3	DHX37	SLC33A1
CXXC5	STAR	TAF8
CXADR	MOB2	TAF8
CCNC	FAM163A	TAF8
RBPJ	TRIM22	CYP2C19
ADRB1	CSNK2B	KIAA1586
CPEB4	SEC16B	TMEM239
GFPT2	ZNF384	TMEM239
DPP10	RPS15A	NLRP9
FUNDC1	GTF2I	NLRP9
OPRM1	BLOC1S3	MRPS21
USP28	PRKDC	MRPS21
SBNO1	C1QTNF9	MFF
KLF6	ZNF410	MFF
HERPUD2	RAF1	MFF
ATP8B1	SHANK3	SNRPD1
TRIP11	NME8	TNFRSF13C
KLHL11	CHMP1B	OPA3
CNEP1R1	POC1A	OPA3
VDAC2	HSDL2	ZNRF3
KLF2	PLEKHA7	ZC3HAV1L
PHLDA1	WDR3	ZBTB8B
TGIF1	STIP1	ZBTB8B
RNF217	DIRC2	TOR1B
KALRN	ITGA7	TOR1B
SRSF3	NLGN2	RBFOX2
SESTD1	ZNF524	RBFOX2
GRAMD2B	GALNT14	RBFOX2
SLC9A7	ACOT6	RBFOX2
KIF3B	HPGDS	PTGES2
TCFL5	MTRR	PARD6B
MFF	WNT7A	H3F3C
BAZ2B	RBM23	H3F3C
PNISR	DNAJB7	H3F3C
NOX4	C15orf59	H3F3C
SCUBE3	SLC39A11	H3F3C
DSC2	DOCK8	H3F3C
SCN3A	PDE2A	H3F3C
PLEKHB2	DCBLD1	H3F3B
NFIA	CHST4	H3F3B
RAB23	RNF212	H3F3B
PIK3R3	NDUFA2	H3F3B
IKZF1	UBE2J1	GOLGA8A
PTAR1	SLC7A9	GOLGA8A
CPEB4	CLDN16	GOLGA8A
CLDN11	EIF3M	GOLGA8A
HMBOX1	PHC1	GOLGA8A
CPNE8	MRPS17	GM2A
ESRP1	TECPR1	FUT11
CHMP7	BIK	FUT11
FHL2	KBTBD3	FUT11
AZIN1	C4orf22	FUT11
CLEC3A	FAM98A	FUT11
SSBP2	KCNAB3	DDI2
SKI	UNC119B	CDC5L
HAS3	CLSTN2	BAZ2B
PIP4K2C	USP32	ATF7IP
NAV3	KLK3	CASKIN1
DKK3	MED4	ZDHHC21
SGK1	PTPN7	ZDHHC21
CLTA	GALC	ZDHHC21
SLC7A11	TSPAN12	ABCF2
CLCN5	CD6	ABCF2
MAPK8	NDRG4	ABCF2
NLK	NUDT13	ABCF2
RAB23	GNAT1	ABCF2
ZNF385B	PRPSAP2	RRN3
AFF1	LAMC3	RRN3
ATXN3	CEBPB	RRN3
DPY19L4	MIR205HG	BCL11B
ARPP19	PCDHA8	BCL11B
RGS3	BARD1	BCL11B
NSMF	SPP1	BCL11B
FMR1	C1GALT1C1	GTF2A1
C19orf12	TXNDC17	GTF2A1
ZNF595	FGF18	GTF2A1
LUZP1	SLC38A4	ASGR2
PRKAR2B	CLN5	ASGR2
BCL2L11	GPR143	ASGR2
ROBO1	NUDT7	EID2B
CSMD1	CDC40	EID2B
PIAS1	CCDC25	RPL9
DDX3X	PUS10	RPL9
SLC11A2	ATP11AUN	RPL9
KMT5B	T	RSBN1
NFIB	INHBC	RSBN1
MYH3	ANKRD49	RSBN1
TACC2	WNT11	RSBN1
HOXD10	PLCG2	PURG
PPCS	GOLGA8H	PURG
KCNC4	RBM4	PURG
CACNA1I	MKRN3	PURG
LSAMP	ZNF284	GOLGA8B
PCDH11X	CTNNB1	GOLGA8B
BTLA	ZNRD1	GOLGA8B
WDFY3	HCAR3	GOLGA8B
BMPR2	MEN1	FAM129A
ODAPH	RCOR2	FAM129A
HIPK3	RBM18	FAM129A
SEC24C	BPTF	FAM129A
LMBR1L	ABCD4	DDX3X
DTX2	TMEM132D	DDX3X
CCNJL	PNPT1	CPEB4
DCAF6	PDCD10	CPEB4
FNBP4	YPEL5	CNOT2
UBE2W	HMGXB3	CNOT2
MACIR	SECTM1	CNOT2
TGIF1	COCH	CNOT2
PLGLB2	RCAN2	BCAT1
NAGA	ZNF420	BCAT1
CRHBP	TUBGCP4	ZIC5
MYO5A	DBI	ZIC5
PGAM1	ITFG2	ZIC5
RGL1	SPRY1	XKR7
HMBOX1	POLL	XKR7
FGF2	PRIMA1	TPPP
HNF1B	SNRNP27	TPPP
OSBPL5	BRD8	TPPP
MRTFB	PCDHGB6	NRAS
SLC11A2	CMC1	NRAS
WDR81	PDZD7	NRAS
SLC25A16	NXPH1	GOLGA8J
ATRX	TREX1	GOLGA8J
PAPOLA	AIMP1	GOLGA8J
PTPRD	CUEDC1	GOLGA8IP
IL36B	MBOAT4	GOLGA8IP
USF2	MED27	GOLGA8IP
FAM20C	MRPL33	CTDSPL
CDH10	ZNF835	ZNF134
RPS6KA4	MAGEB3	ZNF134
EFR3A	ESRRA	ZNF134
LIN54	TP73-AS1	MOAP1
OPRM1	MMP28	MOAP1
SLC9A3R2	TIGD6	MOAP1
SGK3	BCL7A	MOAP1
CPEB4	DDIAS	PAWR
PIP4K2C	PAMR1	PAWR
DDX3Y	DLAT	PAWR
MAPK8	POGK	INCENP
INSIG1	CDX2	INCENP
RNF157	MTSS1	BMP8A
CPEB1	GLUD1	C1orf35
BCL2L11	F8A1	ZNF354B
ARHGAP24	MSC	ZNF354B
COX20	KDM8	ZFP62
RPL15	KCNS2	ZFP62
GOLGA8M	TMEM17	ZFP62
SLC10A7	MRPL15	TRAM2
PIK3R3	SPATA5L1	TRAM2
NSG1	IQGAP1	TRAM2
XPNPEP3	PLA2G16	TRAM2
BSN	HTN1	SLC25A32
PTEN	CPED1	SLC25A32
NFYC	HACD2	SLC25A32
TECPR2	SMTN	ZNF772
RNF38	MBD3	ZNF772
E2F3	INVS	ZNF772
TRIM36	PLPPR2	GULP1
DPP10	CCL18	SLC39A14
DENND1B	CLVS2	EIF4EBP2
VDAC2	LRRTM4	ZNF24
ZNF521	INA	ZNF24
FAM110B	ZP4	ZFC3H1
TNRC6B	PPARD	ZFC3H1
SPOCK2	INTS12	ZFC3H1
AZIN1	METTL2B	SLC7A11
DUS2	TEC	SLC7A11
FAM81A	ATP6V1E2	PTAR1
DNAJB12	ENPEP	PTAR1
SEL1L3	MEX3A	LCOR
NOX4	ZNF343	GRAMD4
SLC45A4	ZFYVE1	GFPT2
LDLRAD4	FANCM	GFPT2
BCL2L11	CCDC80	CCSER2
SNAP91	GBE1	CCSER2
CEP41	TIRAP	ANP32E
SLC52A1	RWDD2B	ANP32E
SLC39A12	VRTN	ANP32E
FOXN3	NPR2	ANP32E
KALRN	FAM26D	ANP32E
CCNE2	MXI1	NPY4R
AURKA	TPO	ZNF460
AZIN1	SPDYA	ZNF460
FAM126B	DUS3L	AURKA
MCL1	DOPEY2	AURKA
PPP1R3A	THADA	SESN3
PNISR	LHX4	PRRG4
ZNF532	SULF2	NUCKS1
TGIF1	CCDC142	HOXC8
PCDH7	FKBP3	SZRD1
FHL2	DOCK2	ZSCAN12
VDAC2	UQCC1	AP5Z1
ZNF385B	DDB2	AP5Z1
CLCN5	TMEM92	MED19
MMAA	MED24	GTF2E1
RBM47	PGBD4	TRIM36
MIA3	SLC35C2	TRIM36
CPEB2	PTGES	UHRF1BP1
PLEKHB2	AP3D1	WDR81
FCHO2	TAF7L	VPS4B
BTG2	PDCD7	PDZD8
TRIP12	MMP14	NUFIP2
SMURF1	ADGRL1	NUFIP2
PEX5L	NDUFA8	KIF5B
GEMIN2	GABARAPL2	KIF5B
SPHK2	ERN1	GATA6
RSRC1	SLC28A3	CNNM4
NF2	BNIP2	ZNF75A
NFYB	SLC16A3	ZNF598
SLC39A12	HGD	MRO
ATXN3	SLC29A2	IPP
KCNJ3	CRISP2	MYZAP
ZNF595	RAX	TOR4A
TRHDE	FPGS	CIDEC
FAM126B	RAC2	AGBL5
GTF2A1	CALCB	LETM1
ZC2HC1A	SLCO1B3	RAB3D
EZH2	ST8SIA5	ZADH2
MIER1	ZBTB37	UCK2
SFXN1	TNFSF14	TBC1D8
SRPRA	NGDN	SPCS3
GLCE	LRCH4	SMU1
PRDM15	PLEKHB1	SLX4
PRAMEF1	ZNF778	REL
ITGA6	AKIRIN2	PMEPA1
PDE10A	HLA-DPA1	PIP5K1C
MYCBP2	CAPN14	PIP5K1C
C19orf12	HSH2D	PHLPP2
TGIF1	GYPE	PHLPP2
C2CD4C	TMEM186	PHLPP2
NSF	FZD1	PGAM4
ADO	ZNF718	PGAM4
BCAT1	EMC10	PAX9
TBL1XR1	CNOT1	PAIP1
ZNF512B	KRTAP5-4	NUP43
KLF8	SOST	NUP43
PTGFR	TOR3A	NFYB
KIF5B	FAM186A	LONRF3
EDAR	ZAP70	LHFPL2
SYNPO2	TAF3	LHFPL2
DCLK2	IGSF11	LHFPL2
PIK3R1	TMED9	KIAA1958
TRIP13	RAB40A	EXOC5
APOBEC3F	MRPS28	EXOC5
ARMC1	CLPB	CLTA
STRN	ZNF488	BMPR1A
TOB2	MRPL36	BMPR1A
USP9Y	APCDD1	AKAP10
NEDD4L	PRDM7	AEN
C18orf25	SLC25A26	SRFBP1
JMY	LPCAT1	GPBP1L1
SLC6A1	RFTN2	HOXA13
UBE2W	MNAT1	GNAQ
NOVA1	PREX2	ZNF277
FAM133B	STYK1	FMN1
NFYC	TNFRSF11B	TLR3
TRIO	NGB	TMEM41A
SLC5A7	ZKSCAN3	RNF44
ASPN	TM2D3	REV3L
MPP1	GADD45B	REV3L
TEX2	EHD4	C11orf24
MORC3	KNG1	C11orf24
GPM6A	TRIM7	ATOX1
GNAQ	SLAMF8	CPEB3
SLC17A6	MEOX1	CPEB3
PTPRJ	IRAK1BP1	PELP1
EZH2	SLC30A1	PELP1
TMEM184B	POLR2K	FASLG
SESN3	ST20	FKBP9
IDH1	C1QL3	POLQ
PTEN	SEC22B	ENTHD1
ADAMTS3	ANKRD24	ESRP1
ANP32E	IL11	ORAI2
RNF44	TMEM139	SH2B3
SLC37A3	CCR1	OTUD7B
AURKA	CHRAC1	CCDC171
PAXIP1	NYNRIN	ALG14
MFF	GPR65	AAED1
COL19A1	FBLN1	RBM28
SLC1A2	CALCA	RBM28
ZNF280D	ZNF710	EIF4EBP1
CNTN4	RGS13	ZNF267
CCNC	MBOAT7	PLXNA3
SGK1	HFE2	LAX1
LRRC1	L3MBTL3	AGMAT
TNPO1	RNASE13	MCF2L2
C5orf24	YY1	PNO1
RBFOX2	CWF19L1	NARF
EVI5	C11orf49	DAND5
ANKRD12	HKDC1	PPP1R3D
CPEB4	CCR4	PPP1R3D
GPBP1L1	LILRA1	MRPS16
PSMD14	MTG2	MED7
ATXN1	PRAMEF6	PER2
NHLH2	SLC6A12	PER2
RAPGEF3	RPS17	SHE
RAPGEF3	NDP	G2E3
PALM2AKAP2	CFHR1	OSMR
RPS6KA4	PRR18	MUC21
TMEM87A	HTATIP2	ZNF98
SYNJ1	RALGDS	ZNF721
SLC39A6	SLC35B2	ZNF224
RGS3	FBXL13	ZNF17
SLC9A3R2	RTL4	XRN1
ITPRID2	PRKAB1	VPS54
PTPRK	SNUPN	TSC1
PTF1A	CSNK1A1	TOB2
PRDM15	NFKBIZ	NEMP1
OPRM1	GABRR1	KMT5B
KMT2E	TSNAXIP1	SPOCK2
KLF8	C11orf72	SMG1
TRAK2	REM1	SLC9A1
MAPK8	TMEM222	SLC39A6
DSTYK	ZBP1	SLC37A3
ITGAV	FAM133A	SLC25A16
NFYC	MEP1A	SLC10A7
PANK1	IMMT	SIK1
NHLH2	SNRPD1	SH3PXD2A
DPP10	COQ4	SGPP1
HDAC9	CDKL5	PEAK1
MAPK8	ITGB2	SCAF11
SPTBN4	RPS3	SERTAD2
TTC14	SH2D7	RP2
APH1B	NBPF9	RNF103
SLC4A8	COMMD9	REXO1
LIMCH1	DERL3	RAD21
PLD1	MDH2	RAD21
KLF6	CDIP1	IFT22
FAM135A	IGSF5	RAB7B
TGIF1	GALR1	PSME3
DCX	SLC6A2	PSMD5
RAB23	WNT8A	PPP1R12C
PAX3	TRNP1	PPCS
PPP1R12A	KYNU	PIK3AP1
PNISR	RPN2	PBLD
CES5A	ZNF514	NPTN
SLC25A36	TRIM60	GLYR1
MAPK8	SLC16A13	MYO5A
PTPRK	PSMD13	MTMR1
FBN2	CTNND2	MTF1
RIMS2	CHPF	MRS2
RNF180	IFFO1	MRPL19
KLHDC10	PPP1R10	MPP1
CPLX1	CD48	MIA3
DMXL1	MBD4	MEF2D
KCNK10	COX11	MCL1
SIK1	ZNF668	MBD2
TRIP12	GATA5	MAST3
MIA3	SERPINB2	MAN2A1
SSBP2	CNTROB	LAMP2
PLEKHB2	HSPA4L	KLHL14
CHRM5	SEC24B	JOSD1
PFKFB4	FBXL3	IKZF2
CCSER2	SBDS	ICAM1
TFDP2	TMEM189	IBTK
ADCY3	DHX38	HECTD1
KCNN3	ZNF324	GRAMD1B
NSMF	TNFRSF14	GXYLT1
PLEKHG3	LRRC37A3	GIT2
COL27A1	GLMP	FUT10
RBPJ	TCTN1	FKBP14
CLCN5	PRG4	FAM46A
MARCHF4	LENG8	FAM126B
COL11A1	HIBADH	EVI5
NRF1	GLYCTK	EPM2AIP1
NRG4	ATXN2	DYNLT3
PAPOLA	FAAP20	DUS2
GOLGA8B	RPS27A	DUS2
ENTPD1	CCK	DSTYK
NUFIP2	TAF4	DOCK9
ADAM10	C19orf70	DNAJC30
NF2	CDK15	DNAJC27
RHPN2	SH3RF2	DBT
IDH1	IRF2BPL	CDC6
ZNF224	SOX12	CDC27
SNAP91	CCNI	CD69
ZFAND1	KCTD5	CD69
LYST	S100A7A	C6orf62
RGS3	NEK6	C21orf91
RGS3	SULT1E1	NOL4L
HMBOX1	CFTR	CCDC186
PLEKHA1	KCNJ4	BICD2
SMURF1	CCDC122	BCAT2
PDS5B	FRMD5	ATP2A2
SOCS5	PLA2G4B	ADAM10
ADAMTSL3	NBEAL2	ACAA1
CCDC113	SPRY3	FBXW7
SMAD7	PEX19	FBXW7
BCL2L11	ACTR3B	MYCBP2
STEAP2	PHOX2B	HDAC2
MBNL3	CDHR4	KLF4
HMBOX1	SPG11	LASP1
VWA5B2	KLK1	SIRT1
DAAM1	ACO2	IKZF1
HIPK1	BACE1	AMD1
SIRT6	LCNL1	AP3S2
FASLG	USP42	AP3S2
MCL1	SIX5	BPTF
KIAA0825	CACNA2D2	C15orf38-AP3S2
MAP3K20	AGAP11	C15orf38-AP3S2
CEP350	ACOT7	C17orf75
SLC25A32	DNASE1	C17orf75
ZNF827	PSMB11	CAPZB
ZFYVE21	TAPBPL	CD180
PALLD	HSPB7	CD226
GALNT7	SPDL1	CHST1
AGO3	TXNL4A	CYTH2
MAN1A1	TEX11	F11R
BCAT2	SSMEM1	GUF1
RABGAP1L	CCDC140	HP1BP3
LRRC8D	FSIP1	ITGB8
ZNF597	CACNG3	ITGB8
GAS2L3	S100Z	KCNC4
CCDC113	TXN2	LILRA2
RBFOX2	OTOGL	MTMR10
MAPK8	UCK1	NUGGC
SLC7A6	ANXA10	PIK3CD
TACC2	KCTD21	PRPS1
RGS3	MAMDC2	RAD51
NOL4L	PRMT9	RBPJ
PEX5L	SIRT2	SUPT7L
IL6ST	CASC10	TIRAP
NEFM	POLR2C	TSPAN31
DDX3Y	TNF	ZNF317
CUL3	NPY5R	ZNF850
PPCS	CTH	APOBEC3F
DCX	CT47A6	ARGFX
AHCYL1	TDO2	B4GALT7
VDAC2	ABAT	C1GALT1C1
MFHAS1	CCZ1B	CARD6
SIRT6	GALNT12	CYP20A1
ITPR1	IFI27L1	DENND2C
FAM126B	TMEM78	DYNC1LI2
TENT4B	VTI1B	EIF5A2
KALRN	ADHFE1	FAM49A
DSC2	FAM218A	FBXW2
RAP1A	ZNF251	FLCN
UBXN4	HEPHL1	GCNT3
TWF1	ZFAT	GGCX
ZNF595	SLC22A1	IFITM1
PAPSS2	NIPSNAP3B	NCAPG2
ERGIC2	AK7	NKAP
SLC9A1	ZCCHC7	OR2A4
ING2	ORC3	PCBD2
RAP1B	M1AP	PGPEP1
WWP2	VLDLR	PKNOX1
RPL22L1	CYP7B1	RANBP6
PANK3	BORCS5	RBMS2
GLCE	CT47A1	RLIM
CEP41	EME1	RPL23
FZD10	ZNF565	SASH1
PCDH11X	PRR13	SPATS2L
ME1	SPX	STAT2
KCTD2	WIZ	TANK
TGIF1	CPLX4	TATDN3
DMXL1	RASD1	TMEM33
PAPOLA	FAM9C	TMEM44
AHCYL1	PIP5KL1	TXNDC15
SCAF11	FAM72A	VHLL
DOK5	FAM153A	ZBTB34
SLC4A7	SH2D5	ZDHHC24
GRIP2	IL18BP	ZNF157
C18orf25	ARRB1	ZNF383
CLCN5	FCRL6	ZNF607
COL12A1	RFPL4B	ACTC1
SPRR2B	TARBP1	TRMT2B
SORL1	KRTAP9-8	UQCRFS1
TEAD1	PNMA3
TMEM184B	BRD9
C5orf24	DOK7
MAFK	MOB1A
DPF3	ATG9B
PLGLB1	VWA5B1
RAP2C	CMIP
GLYR1	CYP1A1
NOVA1	ERI3
CHCHD10	NPEPL1
CDK16	CNPY4
CAMK2A	KRTAP19-5
MPP1	SCG2
CDKN1C	DIS3L
NR4A3	AVPI1
TLR4	BBS2
PHLPP2	MYO1A
SLC12A5	PINLYP
PCTP	OAZ1
PDE1A	TRIM4
PAIP1	LHX9
SHOX	COL8A1
TMEM143	SLC36A1
IBTK	AGA
SCAI	AHDC1
ST6GAL2	HELZ2
GOLGA3	FERMT2
C19orf12	SLK
HNF1B	SPINT2
DNAJC27	CEACAM7
UGP2	CXCL17
KLF5	REG3G
ATXN3	CAP1
ZNF827	AEBP1
EFR3B	C5orf51
GAA	COA1
GLYR1	GRK7
SSBP2	CCR10
TENT4A	RPL29
CADM2	ROR1
SCAI	BBIP1
GPM6A	GCC2
CBFA2T3	MUCL1
BCL2L11	ZNF540
PTPRO	MORC2
CHRM5	C2orf50
GID4	KLB
ENTPD1	CLDN3
FBN1	PRAMEF14
RIMS2	NCEH1
EIF4G2	KCNN4
MARK1	DCLRE1A
PLXDC2	PGBD5
MIA3	TMCO5A
DTX2	HTR3A
PAPSS2	KCNJ10
ACOX1	KCNE2
RNF38	LTB4R
SEC24A	ARSI
PIK3R1	SLC5A10
ATXN3	VPS52
DKK3	FILIP1
TBL1XR1	RASL11B
GRHL1	STXBP3
DPP10	ADAM2
RIF1	RHOB
GPR137C	DACT2
SLC5A7	ADAM11
NEDD4L	LMBRD2
PIK3R1	TOMM7
BPHL	USP6
DSCAML1	TAC1
ZDHHC5	UBR4
N4BP2	FNDC7
PDE1A	RNF152
ARRDC4	TRAM1L1
PEPD	P2RX1
RAP2C	DLX6
HMBOX1	KDM5B
BSDC1	ZNF18
FHL2	KEAP1
NR4A3	GFI1B
POLK	CD82
PAPOLA	MYOD1
CPEB2	YBX1
KIF5C	TMCC2
KLF6	DAZAP2
BTLA	EML3
PTPRD	ULK3
ASB7	CD300LD
TESK1	FXYD7
GAP43	ITPKB
CDC42	SERPINB11
DESI1	CCL4L1
PAX3	EIF3G
PDXDC1	UGT1A10
KBTBD8	PIAS1
FDX2	AFAP1L1
PANK1	SCN11A
SLC38A11	FGA
PNISR	SVEP1
ASPH	TUBB3
C21orf91	NEK5
DCX	PPFIBP2
STK39	TTC21A
SLC1A2	CLCA4
SYNDIG1	PBX4
KLF8	IKBKE
MAPK8	YTHDF2
TRIM44	INTS8
TCF21	ADAM30
SOCS5	MB
UVRAG	OAT
LRP1B	CERS4
RPL15	UGCG
RIF1	ALKBH4
MAP2K4	UGT1A6
PLEKHA1	P3H4
SLC4A7	PRR23A
DMXL1	IGLON5
ANKRD28	ADRA1D
SLC4A7	ANKRD16
MAPK8	GLYAT
PIKFYVE	UGT1A8
RIC1	OTOA
RIMS2	UGT1A1
MTMR9	MEGF6
ZNF721	ZNHIT2
NCAPH2	AGTPBP1
RBFOX2	KIR3DL1
ZEB2	RCSD1
TOB1	HAPLN2
GATA2	CCNK
WASL	ST6GALNAC6
FAM24A	PPT2
PPP1R12A	CD38
EFR3A	UGT1A4
TMEM143	ASXL3
COL5A1	RPS6KC1
EZH2	TRIM44
TPPP	CSNK2A2
FHL2	ANKRD36B
ALKAL2	ZZZ3
NSG1	SPRR2A
PRAMEF1	SBSPON
RGS3	GRIPAP1
DDIT4	VIL1
LRRC4	ARHGEF18
TNFRSF13B	CDCA3
PTPRK	BRDT
EXOC5	WDR4
ARFGEF1	TP53BP2
MTFMT	DGKQ
DPP10	GRHPR
CXCL5	C10orf71
GLCE	TEX101
ZFYVE21	ABCA6
NKX2-3	GJC2
ARF1	SCP2
ZFC3H1	CXCL1
CLTA	PAQR6
FXR1	HINT1
CBLN4	ENDOU
PRRC2B	PRPSAP1
ARFGEF2	SMDT1
TFDP2	PFDN2
KCND2	TNIP2
INAFM1	QPCT
GRAMD2B	IFNK
RAP1B	PLN
FOXP1	RRP7A
VASH2	SLC25A10
SIRT6	USP20
SLC4A7	PSEN2
WWP2	TLE4
USF2	TUBGCP6
QSER1	TEPP
FAM126B	PSMF1
ZNF776	PPEF2
FHL3	KIR3DL2
COG3	GLYATL1
MSR1	BPNT1
PHLPP2	GATS
GOLGA7	RUSC1
HIPK3	SLC29A3
C19orf12	C19orf44
CABS1	GEMIN4
PRDX5	DBNDD2
TLR4	FGF4
CADM2	RNASE9
RAP1B	ZYG11A
PLEKHB2	KBTBD6
ANO8	TMEM88
RGS3	KCTD3
GOLGA4	CMAS
SATB2	CYB5R4
CLTA	NRBF2
STEAP2	PQLC2
RAB23	RDH16
CEP41	ATP5A1
OSBPL5	ELOA2
KALRN	FCRL1
ZNF17	FMO3
CCR9	TAS2R20
SYT1	REM2
GRAMD2B	TBP
ENTPD1	C8A
RASSF3	TRIM62
FOXN3	D2HGDH
SMAD7	SI
	PARS2
	EIF3A
	GFRAL
	DRD2
	CTGF
	POU4F2
	RP1
	ATP10D
	KCNK17
	BAG3
	KLHDC8A
	KLK9
	DET1
	MRC2
	PCNX2
	PCBP1
	FDXR
	PCDHAC2
	AP1M2
	NRG3
	GADL1
	HENMT1
	GAPT
	UFD1
	TIMP3
	STRN4
	C7orf26
	MYO5B
	SPATA2L
	CAPN7
	ZNF705B
	PIF1
	ENPP7
	ALDH1A2
	ZBTB16
	PI4KB
	GPLD1
[truncated: 17,594 more rows]

## Sheet: S6 Table
Supplementary Table S6. Module enrichment and pathway enrichment analysis of target genes generated by MCODE and DAVID online platform respectively.
MCODE
Cluster	Score (Density*#Nodes)	Nodes	Edges	Node IDs
1	4.667	10	21	COG3, ACTC1, ARPC2, TMF1, MYO5A, WASL, GOLGA4, VPS54, NSF, MYH9
2	4	7	12	G3BP2, DDX3X, CPEB2, CPEB3, CPEB4, FXR1, XRN1
3	4	6	10	USP28, KLF4, FBXW7, AURKA, PTEN, TET2
4	3.333	4	5	FCHO2, NECAP1, APPL1, SYNJ1
5	3.333	7	10	FKBP1A, MCL1, SMAD6, MFN1, VDAC2, BMPR2, ITPR1
6	3	3	3	FASLG, BCL2L11, MAPK8
7	3	3	3	GOLGA8A, GOLGA8B, GOLGA3
8	2.8	6	7	DBT, BCAT2, INSIG1, BCAT1, ELOVL6, LPIN1
David pathway enrichment analysis
Term	Count	P-Value	Fold Enrichment	Genes	Benjamini Correction	Bonferroni Correction
hsa04218:Cellular senescence	8	0.0166131	3.00387	RBL2, PTEN, ITPR1, VDAC2, TSC1, E2F3, HIPK1, HIPK3	0.97378	0.979139
hsa04151:PI3K-Akt signaling pathway	13	0.0167893	2.15108	PHLPP2, PTEN, FASLG, TSC1, FGF2, RBL2, BCL2L11, DDIT4, CREB3L2, SGK3, ITGA5, PIK3AP1, MCL1	0.97378	0.979985
hsa04068:FoxO signaling pathway	7	0.0236734	3.12999	RBL2, MAPK8, BCL2L11, PTEN, FASLG, SGK3, KLF2	0.998014	0.996051
hsa03018:RNA degradation	5	0.0447534	3.70731	CNOT4, BTG2, XRN1, TOB2, TOB1	0.998014	0.999974
hsa00770:Pantothenate and CoA biosynthesis	3	0.0485404	8.36793	PPCS, BCAT1, BCAT2	0.998014	0.99999

## Sheet: S7 Table
Supplementary Table S7. miR-92a-3p binding sites in P. falciparum infected patient samples.
GTGCAAT								GTGGAAT								GTGTAAT
Popset Data (Source: PlasmoDB)				hsa-miR-92a-3p Binding				Popset Data (Source: PlasmoDB)				hsa-miR-92a-3p Binding				Popset Data (Source: PlasmoDB)				hsa-miR-92a-3p Binding
Popset Sequence Id	Organism	Geographic Location	Isolation Source	Start	mir-92a-3p Binding Seed Region	End		Popset Sequence Id	Organism	Geographic Location	Isolation Source	Start	mir-92a-3p Binding Seed Region	End		Popset Sequence Id	Organism	Geographic Location	Isolation Source	Start	mir-92a-3p Binding Seed Region	End
DQ306274	Plasmodium falciparum	Malawi	placenta	471	GTGCAAT	477		DQ306266	Plasmodium falciparum	Malawi	placenta	31	GTGGAA	36		DQ306275	Plasmodium falciparum	Malawi	placenta	102	GTGTAA	107
DQ306280	Plasmodium falciparum	Malawi	placenta	71	TGCAAT	76		DQ306266	Plasmodium falciparum	Malawi	placenta	389	GTGGAA	394		DQ306276	Plasmodium falciparum	Malawi	placenta	272	GTGTAA	277
DQ306292	Plasmodium falciparum	Malawi	placenta	237	GTGCAA	242		DQ306266	Plasmodium falciparum	Malawi	placenta	487	GTGGAAT	493		DQ306280	Plasmodium falciparum	Malawi	placenta	1	GTGTAAT	7
DQ306307	Plasmodium falciparum	Malawi	placenta	281	TGCAAT	286		DQ306269	Plasmodium falciparum	Malawi	placenta	31	GTGGAA	36		DQ306282	Plasmodium falciparum	Malawi	placenta	268	GTGTAA	273
DQ367087	Plasmodium falciparum	Mali	N/A	272	TGCAAT	277		DQ306269	Plasmodium falciparum	Malawi	placenta	401	GTGGAA	406		DQ306288	Plasmodium falciparum	Malawi	placenta	268	GTGTAA	273
DQ367092	Plasmodium falciparum	Mali	N/A	249	TGCAAT	254		DQ306269	Plasmodium falciparum	Malawi	placenta	502	GTGGAAT	508		DQ306289	Plasmodium falciparum	Malawi	placenta	268	GTGTAA	273
DQ367093	Plasmodium falciparum	Mali	N/A	196	GTGCAAT	202		DQ306271	Plasmodium falciparum	Malawi	placenta	31	GTGGAA	36		DQ306290	Plasmodium falciparum	Malawi	placenta	1	GTGTAA	6
DQ367098	Plasmodium falciparum	Mali	N/A	209	GTGCAA	214		DQ306271	Plasmodium falciparum	Malawi	placenta	428	GTGGAA	433		DQ306294	Plasmodium falciparum	Malawi	placenta	268	GTGTAA	273
DQ367102	Plasmodium falciparum	Mali	N/A	266	TGCAAT	271		DQ306271	Plasmodium falciparum	Malawi	placenta	526	GTGGAAT	532		DQ306298	Plasmodium falciparum	Malawi	placenta	268	GTGTAA	273
DQ367103	Plasmodium falciparum	Mali	N/A	273	GTGCAA	278		DQ306277	Plasmodium falciparum	Malawi	placenta	163	GTGGAAT	169		DQ306302	Plasmodium falciparum	Malawi	placenta	355	GTGTAA	360
DQ367105	Plasmodium falciparum	Mali	N/A	246	TGCAAT	251		DQ306278	Plasmodium falciparum	Malawi	placenta	347	GTGGAAT	353		DQ306306	Plasmodium falciparum	Malawi	placenta	179	GTGTAA	184
DQ367107	Plasmodium falciparum	Mali	N/A	246	TGCAAT	251		DQ306290	Plasmodium falciparum	Malawi	placenta	329	GTGGAAT	335		DQ367090	Plasmodium falciparum	Mali	N/A	329	TGTAAT	334
DQ367110	Plasmodium falciparum	Mali	N/A	259	GTGCAAT	265		DQ306294	Plasmodium falciparum	Malawi	placenta	31	GTGGAA	36		DQ367092	Plasmodium falciparum	Mali	N/A	34	GTGTAA	39
DQ367121	Plasmodium falciparum	Mali	N/A	209	GTGCAA	214		DQ306294	Plasmodium falciparum	Malawi	placenta	386	GTGGAA	391		DQ367104	Plasmodium falciparum	Mali	N/A	120	GTGTAA	125
DQ367122	Plasmodium falciparum	Mali	N/A	240	TGCAAT	245		DQ306294	Plasmodium falciparum	Malawi	placenta	484	GTGGAAT	490		DQ367110	Plasmodium falciparum	Mali	N/A	120	GTGTAA	125
DQ367126	Plasmodium falciparum	Mali	N/A	200	TGCAAT	205		DQ306298	Plasmodium falciparum	Malawi	placenta	31	GTGGAA	36		DQ367110	Plasmodium falciparum	Mali	N/A	310	GTGTAA	315
DQ367129	Plasmodium falciparum	Mali	N/A	197	TGCAAT	202		DQ306298	Plasmodium falciparum	Malawi	placenta	389	GTGGAA	394		DQ367112	Plasmodium falciparum	Mali	N/A	334	GTGTAA	339
DQ367133	Plasmodium falciparum	Mali	N/A	264	GTGCAA	269		DQ306298	Plasmodium falciparum	Malawi	placenta	487	GTGGAAT	493		DQ367113	Plasmodium falciparum	Mali	N/A	238	GTGTAA	243
DQ367145	Plasmodium falciparum	Mali	N/A	200	TGCAAT	205		DQ306306	Plasmodium falciparum	Malawi	placenta	300	GTGGAA	305		DQ367130	Plasmodium falciparum	Mali	N/A	284	TGTAAT	289
DQ367147	Plasmodium falciparum	Mali	N/A	302	TGCAAT	307		DQ306306	Plasmodium falciparum	Malawi	placenta	398	GTGGAAT	404		DQ367130	Plasmodium falciparum	Mali	N/A	322	GTGTAA	327
DQ367152	Plasmodium falciparum	Mali	N/A	301	TGCAAT	306		DQ367090	Plasmodium falciparum	Mali	N/A	205	GTGGAAT	211		DQ367135	Plasmodium falciparum	Mali	N/A	343	GTGTAA	348
DQ367153	Plasmodium falciparum	Mali	N/A	285	GTGCAA	290		DQ367091	Plasmodium falciparum	Mali	N/A	171	GTGGAA	176		DQ367147	Plasmodium falciparum	Mali	N/A	337	GTGTAA	342
DQ367157	Plasmodium falciparum	Mali	N/A	135	GTGCAA	140		DQ367091	Plasmodium falciparum	Mali	N/A	202	GTGGAAT	208		DQ367148	Plasmodium falciparum	Mali	N/A	319	GTGTAA	324
DQ367161	Plasmodium falciparum	Mali	N/A	212	TGCAAT	217		DQ367095	Plasmodium falciparum	Mali	N/A	172	GTGGAAT	178		DQ367153	Plasmodium falciparum	Mali	N/A	340	GTGTAA	345
DQ367165	Plasmodium falciparum	Mali	N/A	282	GTGCAA	287		DQ367096	Plasmodium falciparum	Mali	N/A	166	GTGGAAT	172		DQ367154	Plasmodium falciparum	Mali	N/A	346	GTGTAA	351
DQ367171	Plasmodium falciparum	Mali	N/A	280	GTGCAAT	286		DQ367104	Plasmodium falciparum	Mali	N/A	178	GTGGAAT	184		DQ367155	Plasmodium falciparum	Mali	N/A	334	GTGTAA	339
DQ367179	Plasmodium falciparum	Mali	N/A	265	GTGCAAT	271		DQ367105	Plasmodium falciparum	Mali	N/A	100	TGGAAT	105		DQ367159	Plasmodium falciparum	Mali	N/A	200	TGTAAT	205
DQ367184	Plasmodium falciparum	Mali	N/A	130	TGCAAT	135		DQ367105	Plasmodium falciparum	Mali	N/A	175	GTGGAAT	181		DQ367160	Plasmodium falciparum	Mali	N/A	262	GTGTAA	267
DQ367186	Plasmodium falciparum	Mali	N/A	244	GTGCAA	249		DQ367107	Plasmodium falciparum	Mali	N/A	100	TGGAAT	105		DQ367166	Plasmodium falciparum	Mali	N/A	217	GTGTAAT	223
DQ367192	Plasmodium falciparum	Mali	N/A	218	TGCAAT	223		DQ367107	Plasmodium falciparum	Mali	N/A	175	GTGGAAT	181		DQ367170	Plasmodium falciparum	Mali	N/A	135	GTGTAA	140
DQ367201	Plasmodium falciparum	Mali	N/A	277	GTGCAAT	283		DQ367109	Plasmodium falciparum	Mali	N/A	181	GTGGAAT	187		DQ367171	Plasmodium falciparum	Mali	N/A	316	GTGTAAT	322
DQ367202	Plasmodium falciparum	Mali	N/A	247	GTGCAA	252		DQ367117	Plasmodium falciparum	Mali	N/A	254	TGGAAT	259		DQ367176	Plasmodium falciparum	Mali	N/A	123	GTGTAA	128
DQ367202	Plasmodium falciparum	Mali	N/A	295	GTGCAAT	301		DQ367125	Plasmodium falciparum	Mali	N/A	172	GTGGAAT	178		DQ367177	Plasmodium falciparum	Mali	N/A	293	TGTAAT	298
DQ367207	Plasmodium falciparum	Mali	N/A	283	GTGCAAT	289		DQ367162	Plasmodium falciparum	Mali	N/A	187	GTGGAAT	193		DQ367178	Plasmodium falciparum	Mali	N/A	254	TGTAAT	259
DQ367212	Plasmodium falciparum	Mali	N/A	200	TGCAAT	205		DQ367165	Plasmodium falciparum	Mali	N/A	199	GTGGAAT	205		DQ367191	Plasmodium falciparum	Mali	N/A	328	GTGTAA	333
DQ367222	Plasmodium falciparum	Mali	N/A	215	TGCAAT	220		DQ367170	Plasmodium falciparum	Mali	N/A	193	GTGGAAT	199		DQ367204	Plasmodium falciparum	Mali	N/A	144	GTGTAA	149
DQ367223	Plasmodium falciparum	Mali	N/A	241	GTGCAA	246		DQ367176	Plasmodium falciparum	Mali	N/A	153	GTGGAA	158		DQ367205	Plasmodium falciparum	Mali	N/A	205	GTGTAAT	211
GQ476827	Plasmodium falciparum	N/A	Senegalese pregnant woman	6	TGCAAT	11		DQ367176	Plasmodium falciparum	Mali	N/A	270	GTGGAA	275		GQ476831	Plasmodium falciparum	N/A	Senegalese pregnant woman	606	GTGTAA	611
GQ476828	Plasmodium falciparum	N/A	Senegalese pregnant woman	6	TGCAAT	11		DQ367176	Plasmodium falciparum	Mali	N/A	184	GTGGAAT	190		GQ476833	Plasmodium falciparum	N/A	Senegalese pregnant woman	582	GTGTAA	587
GQ476829	Plasmodium falciparum	N/A	Senegalese pregnant woman	6	TGCAAT	11		DQ367177	Plasmodium falciparum	Mali	N/A	186	GTGGAA	191		GQ476837	Plasmodium falciparum	N/A	Senegalese pregnant woman	606	GTGTAA	611
GQ476830	Plasmodium falciparum	N/A	Senegalese pregnant woman	6	TGCAAT	11		DQ367177	Plasmodium falciparum	Mali	N/A	217	GTGGAAT	223		GQ476841	Plasmodium falciparum	N/A	Senegalese pregnant woman	606	GTGTAA	611
GQ476831	Plasmodium falciparum	N/A	Senegalese pregnant woman	6	TGCAAT	11		DQ367180	Plasmodium falciparum	Mali	N/A	211	GTGGAAT	217		GQ476845	Plasmodium falciparum	N/A	Senegalese pregnant woman	606	GTGTAA	611
GQ476832	Plasmodium falciparum	N/A	Senegalese pregnant woman	6	TGCAAT	11		DQ367190	Plasmodium falciparum	Mali	N/A	214	GTGGAAT	220		GQ476854	Plasmodium falciparum	N/A	Senegalese pregnant woman	582	GTGTAA	587
GQ476833	Plasmodium falciparum	N/A	Senegalese pregnant woman	6	TGCAAT	11		DQ367191	Plasmodium falciparum	Mali	N/A	168	GTGGAA	173		GQ476856	Plasmodium falciparum	N/A	Senegalese pregnant woman	606	GTGTAA	611
GQ476834	Plasmodium falciparum	N/A	Senegalese pregnant woman	6	TGCAAT	11		DQ367191	Plasmodium falciparum	Mali	N/A	223	GTGGAA	228		GQ476867	Plasmodium falciparum	N/A	Senegalese pregnant woman	606	GTGTAA	611
GQ476835	Plasmodium falciparum	N/A	Senegalese pregnant woman	6	TGCAAT	11		DQ367195	Plasmodium falciparum	Mali	N/A	166	GTGGAA	171		GQ476879	Plasmodium falciparum	N/A	Senegalese pregnant woman	606	GTGTAA	611
GQ476836	Plasmodium falciparum	N/A	Senegalese pregnant woman	6	TGCAAT	11		DQ367197	Plasmodium falciparum	Mali	N/A	200	TGGAAT	205		GQ476888	Plasmodium falciparum	N/A	Senegalese pregnant woman	609	GTGTAA	614
GQ476837	Plasmodium falciparum	N/A	Senegalese pregnant woman	6	TGCAAT	11		DQ367197	Plasmodium falciparum	Mali	N/A	175	GTGGAAT	181		GQ476892	Plasmodium falciparum	N/A	Senegalese pregnant woman	603	GTGTAA	608
GQ476838	Plasmodium falciparum	N/A	Senegalese pregnant woman	6	TGCAAT	11		DQ367198	Plasmodium falciparum	Mali	N/A	257	TGGAAT	262		GQ476896	Plasmodium falciparum	N/A	Senegalese pregnant woman	585	GTGTAA	590
GQ476839	Plasmodium falciparum	N/A	Senegalese pregnant woman	6	TGCAAT	11		DQ367199	Plasmodium falciparum	Mali	N/A	165	GTGGAA	170		GQ476897	Plasmodium falciparum	N/A	Senegalese pregnant woman	606	GTGTAA	611
GQ476840	Plasmodium falciparum	N/A	Senegalese pregnant woman	6	TGCAAT	11		DQ367200	Plasmodium falciparum	Mali	N/A	121	GTGGAA	126		GQ476905	Plasmodium falciparum	N/A	Senegalese pregnant woman	582	GTGTAA	587
GQ476841	Plasmodium falciparum	N/A	Senegalese pregnant woman	6	TGCAAT	11		DQ367202	Plasmodium falciparum	Mali	N/A	307	TGGAAT	312		GQ476907	Plasmodium falciparum	N/A	Senegalese pregnant woman	606	GTGTAA	611
GQ476842	Plasmodium falciparum	N/A	Senegalese pregnant woman	6	TGCAAT	11		DQ367203	Plasmodium falciparum	Mali	N/A	220	GTGGAA	225		GQ476927	Plasmodium falciparum	N/A	Senegalese pregnant woman	603	GTGTAA	608
GQ476843	Plasmodium falciparum	N/A	Senegalese pregnant woman	6	TGCAAT	11		DQ367203	Plasmodium falciparum	Mali	N/A	282	GTGGAA	287		GQ476932	Plasmodium falciparum	N/A	Senegalese pregnant woman	606	GTGTAA	611
GQ476844	Plasmodium falciparum	N/A	Senegalese pregnant woman	6	TGCAAT	11		DQ367204	Plasmodium falciparum	Mali	N/A	229	GTGGAA	234		GQ476933	Plasmodium falciparum	N/A	Senegalese pregnant woman	603	GTGTAA	608
GQ476845	Plasmodium falciparum	N/A	Senegalese pregnant woman	6	TGCAAT	11		DQ367205	Plasmodium falciparum	Mali	N/A	56	GTGGAA	61		GQ476938	Plasmodium falciparum	N/A	Senegalese pregnant woman	606	GTGTAA	611
GQ476846	Plasmodium falciparum	N/A	Senegalese pregnant woman	6	TGCAAT	11		DQ367205	Plasmodium falciparum	Mali	N/A	166	GTGGAA	171		GQ476945	Plasmodium falciparum	N/A	Senegalese individual with cerebral malaria	606	GTGTAA	611
GQ476847	Plasmodium falciparum	N/A	Senegalese pregnant woman	6	TGCAAT	11		DQ367209	Plasmodium falciparum	Mali	N/A	185	TGGAAT	190		GQ476946	Plasmodium falciparum	N/A	Senegalese individual with cerebral malaria	603	GTGTAA	608
GQ476848	Plasmodium falciparum	N/A	Senegalese pregnant woman	6	TGCAAT	11		DQ367210	Plasmodium falciparum	Mali	N/A	166	GTGGAA	171		GQ476973	Plasmodium falciparum	N/A	Senegalese non-pregnant adults	603	GTGTAA	608
GQ476849	Plasmodium falciparum	N/A	Senegalese pregnant woman	6	TGCAAT	11		DQ367214	Plasmodium falciparum	Mali	N/A	169	GTGGAA	174		GQ476976	Plasmodium falciparum	N/A	Senegalese non-pregnant adults	582	GTGTAA	587
GQ476850	Plasmodium falciparum	N/A	Senegalese pregnant woman	6	TGCAAT	11		DQ367216	Plasmodium falciparum	Mali	N/A	169	GTGGAA	174		GQ476978	Plasmodium falciparum	N/A	Senegalese non-pregnant adults	100	TGTAAT	105
GQ476851	Plasmodium falciparum	N/A	Senegalese pregnant woman	6	TGCAAT	11		DQ367221	Plasmodium falciparum	Mali	N/A	196	GTGGAA	201		GQ476978	Plasmodium falciparum	N/A	Senegalese non-pregnant adults	585	GTGTAA	590
GQ476852	Plasmodium falciparum	N/A	Senegalese pregnant woman	6	TGCAAT	11		DQ367221	Plasmodium falciparum	Mali	N/A	282	GTGGAA	287		GQ476979	Plasmodium falciparum	N/A	Senegalese non-pregnant adults	585	GTGTAA	590
GQ476853	Plasmodium falciparum	N/A	Senegalese pregnant woman	6	TGCAAT	11		DQ367223	Plasmodium falciparum	Mali	N/A	297	GTGGAA	302		GQ476980	Plasmodium falciparum	N/A	Senegalese non-pregnant adults	585	GTGTAA	590
GQ476854	Plasmodium falciparum	N/A	Senegalese pregnant woman	6	TGCAAT	11		DQ367225	Plasmodium falciparum	Mali	N/A	166	GTGGAA	171		KBMQ00000000	Plasmodium falciparum	Ghana: Bongo District; Gabon: Bakoumba	Dried blood spot	146	GTGTAA	151
GQ476854	Plasmodium falciparum	N/A	Senegalese pregnant woman	611	TGCAAT	616		GQ476827	Plasmodium falciparum	N/A	Senegalese pregnant woman	136	TGGAAT	141		KBMR00000000	Plasmodium falciparum	Ghana: Bongo District; Brazil: Manaus	Dried blood spot	315	GTGTAA	320
GQ476855	Plasmodium falciparum	N/A	Senegalese pregnant woman	6	TGCAAT	11		GQ476827	Plasmodium falciparum	N/A	Senegalese pregnant woman	525	GTGGAA	530		KC887547	Plasmodium falciparum	Gabon	blood day 0	65	GTGTAA	70
GQ476856	Plasmodium falciparum	N/A	Senegalese pregnant woman	6	TGCAAT	11		GQ476827	Plasmodium falciparum	N/A	Senegalese pregnant woman	550	TGGAAT	555		KC887552	Plasmodium falciparum	Gabon	blood day 35	65	GTGTAA	70
GQ476857	Plasmodium falciparum	N/A	Senegalese pregnant woman	6	TGCAAT	11		GQ476828	Plasmodium falciparum	N/A	Senegalese pregnant woman	136	TGGAAT	141		KC887557	Plasmodium falciparum	Gabon	blood day 0	360	GTGTAA	365
GQ476858	Plasmodium falciparum	N/A	Senegalese pregnant woman	6	TGCAAT	11		GQ476828	Plasmodium falciparum	N/A	Senegalese pregnant woman	544	TGGAAT	549		KC887563	Plasmodium falciparum	Gabon	blood day 0	218	GTGTAA	223
GQ476859	Plasmodium falciparum	N/A	Senegalese pregnant woman	6	TGCAAT	11		GQ476829	Plasmodium falciparum	N/A	Senegalese pregnant woman	136	TGGAAT	141		KC887565	Plasmodium falciparum	Gabon	blood day 0	339	GTGTAA	344
GQ476860	Plasmodium falciparum	N/A	Senegalese pregnant woman	6	TGCAAT	11		GQ476829	Plasmodium falciparum	N/A	Senegalese pregnant woman	547	TGGAAT	552		KC887577	Plasmodium falciparum	Gabon	blood day 0	336	GTGTAA	341
GQ476861	Plasmodium falciparum	N/A	Senegalese pregnant woman	6	TGCAAT	11		GQ476830	Plasmodium falciparum	N/A	Senegalese pregnant woman	136	TGGAAT	141		KC887579	Plasmodium falciparum	Gabon	blood day 0	332	GTGTAA	337
GQ476862	Plasmodium falciparum	N/A	Senegalese pregnant woman	6	TGCAAT	11		GQ476830	Plasmodium falciparum	N/A	Senegalese pregnant woman	525	GTGGAA	530		KC887583	Plasmodium falciparum	Gabon	blood day 0	326	GTGTAA	331
GQ476863	Plasmodium falciparum	N/A	Senegalese pregnant woman	6	TGCAAT	11		GQ476830	Plasmodium falciparum	N/A	Senegalese pregnant woman	550	TGGAAT	555		KC887586	Plasmodium falciparum	Gabon	blood day 0	336	GTGTAA	341
GQ476864	Plasmodium falciparum	N/A	Senegalese pregnant woman	6	TGCAAT	11		GQ476831	Plasmodium falciparum	N/A	Senegalese pregnant woman	136	TGGAAT	141		KC887589	Plasmodium falciparum	Gabon	blood day 0	252	GTGTAA	257
GQ476865	Plasmodium falciparum	N/A	Senegalese pregnant woman	6	TGCAAT	11		GQ476831	Plasmodium falciparum	N/A	Senegalese pregnant woman	522	GTGGAA	527		KC887605	Plasmodium falciparum	Gabon	blood day 7	149	GTGTAA	154
GQ476866	Plasmodium falciparum	N/A	Senegalese pregnant woman	6	TGCAAT	11		GQ476831	Plasmodium falciparum	N/A	Senegalese pregnant woman	547	TGGAAT	552		KC887605	Plasmodium falciparum	Gabon	blood day 7	333	GTGTAA	338
GQ476867	Plasmodium falciparum	N/A	Senegalese pregnant woman	6	TGCAAT	11		GQ476832	Plasmodium falciparum	N/A	Senegalese pregnant woman	136	TGGAAT	141		KC887607	Plasmodium falciparum	Gabon	blood day 7	250	TGTAAT	255
GQ476868	Plasmodium falciparum	N/A	Senegalese pregnant woman	6	TGCAAT	11		GQ476832	Plasmodium falciparum	N/A	Senegalese pregnant woman	550	TGGAAT	555		KC887621	Plasmodium falciparum	Gabon	blood day 7	262	TGTAAT	267
GQ476869	Plasmodium falciparum	N/A	Senegalese pregnant woman	6	TGCAAT	11		GQ476833	Plasmodium falciparum	N/A	Senegalese pregnant woman	136	TGGAAT	141		KC887632	Plasmodium falciparum	Gabon	blood day 7	332	GTGTAA	337
GQ476870	Plasmodium falciparum	N/A	Senegalese pregnant woman	6	TGCAAT	11		GQ476833	Plasmodium falciparum	N/A	Senegalese pregnant woman	498	GTGGAA	503		KC887653	Plasmodium falciparum	Gabon	blood day 28	339	GTGTAA	344
GQ476871	Plasmodium falciparum	N/A	Senegalese pregnant woman	6	TGCAAT	11		GQ476833	Plasmodium falciparum	N/A	Senegalese pregnant woman	523	TGGAAT	528		KC887667	Plasmodium falciparum	Gabon	blood day 28	249	TGTAAT	254
GQ476872	Plasmodium falciparum	N/A	Senegalese pregnant woman	6	TGCAAT	11		GQ476834	Plasmodium falciparum	N/A	Senegalese pregnant woman	136	TGGAAT	141
GQ476873	Plasmodium falciparum	N/A	Senegalese pregnant woman	6	TGCAAT	11		GQ476834	Plasmodium falciparum	N/A	Senegalese pregnant woman	550	TGGAAT	555
GQ476874	Plasmodium falciparum	N/A	Senegalese pregnant woman	6	TGCAAT	11		GQ476835	Plasmodium falciparum	N/A	Senegalese pregnant woman	136	TGGAAT	141
GQ476876	Plasmodium falciparum	N/A	Senegalese pregnant woman	6	TGCAAT	11		GQ476835	Plasmodium falciparum	N/A	Senegalese pregnant woman	525	GTGGAA	530
GQ476877	Plasmodium falciparum	N/A	Senegalese pregnant woman	6	TGCAAT	11		GQ476835	Plasmodium falciparum	N/A	Senegalese pregnant woman	550	TGGAAT	555
GQ476878	Plasmodium falciparum	N/A	Senegalese pregnant woman	6	TGCAAT	11		GQ476836	Plasmodium falciparum	N/A	Senegalese pregnant woman	136	TGGAAT	141
GQ476879	Plasmodium falciparum	N/A	Senegalese pregnant woman	6	TGCAAT	11		GQ476836	Plasmodium falciparum	N/A	Senegalese pregnant woman	522	GTGGAA	527
GQ476880	Plasmodium falciparum	N/A	Senegalese pregnant woman	6	TGCAAT	11		GQ476836	Plasmodium falciparum	N/A	Senegalese pregnant woman	547	TGGAAT	552
GQ476881	Plasmodium falciparum	N/A	Senegalese pregnant woman	6	TGCAAT	11		GQ476837	Plasmodium falciparum	N/A	Senegalese pregnant woman	136	TGGAAT	141
GQ476882	Plasmodium falciparum	N/A	Senegalese pregnant woman	6	TGCAAT	11		GQ476837	Plasmodium falciparum	N/A	Senegalese pregnant woman	547	TGGAAT	552
GQ476883	Plasmodium falciparum	N/A	Senegalese pregnant woman	6	TGCAAT	11		GQ476838	Plasmodium falciparum	N/A	Senegalese pregnant woman	136	TGGAAT	141
GQ476884	Plasmodium falciparum	N/A	Senegalese pregnant woman	6	TGCAAT	11		GQ476838	Plasmodium falciparum	N/A	Senegalese pregnant woman	525	GTGGAA	530
GQ476885	Plasmodium falciparum	N/A	Senegalese pregnant woman	6	TGCAAT	11		GQ476838	Plasmodium falciparum	N/A	Senegalese pregnant woman	550	TGGAAT	555
GQ476886	Plasmodium falciparum	N/A	Senegalese pregnant woman	6	TGCAAT	11		GQ476839	Plasmodium falciparum	N/A	Senegalese pregnant woman	136	TGGAAT	141
GQ476887	Plasmodium falciparum	N/A	Senegalese pregnant woman	6	TGCAAT	11		GQ476839	Plasmodium falciparum	N/A	Senegalese pregnant woman	547	TGGAAT	552
GQ476888	Plasmodium falciparum	N/A	Senegalese pregnant woman	6	TGCAAT	11		GQ476840	Plasmodium falciparum	N/A	Senegalese pregnant woman	136	TGGAAT	141
GQ476889	Plasmodium falciparum	N/A	Senegalese pregnant woman	6	TGCAAT	11		GQ476840	Plasmodium falciparum	N/A	Senegalese pregnant woman	523	TGGAAT	528
GQ476890	Plasmodium falciparum	N/A	Senegalese pregnant woman	6	TGCAAT	11		GQ476841	Plasmodium falciparum	N/A	Senegalese pregnant woman	136	TGGAAT	141
GQ476891	Plasmodium falciparum	N/A	Senegalese pregnant woman	6	TGCAAT	11		GQ476841	Plasmodium falciparum	N/A	Senegalese pregnant woman	522	GTGGAA	527
GQ476892	Plasmodium falciparum	N/A	Senegalese pregnant woman	6	TGCAAT	11		GQ476841	Plasmodium falciparum	N/A	Senegalese pregnant woman	547	TGGAAT	552
GQ476893	Plasmodium falciparum	N/A	Senegalese pregnant woman	6	TGCAAT	11		GQ476842	Plasmodium falciparum	N/A	Senegalese pregnant woman	136	TGGAAT	141
GQ476894	Plasmodium falciparum	N/A	Senegalese pregnant woman	6	TGCAAT	11		GQ476842	Plasmodium falciparum	N/A	Senegalese pregnant woman	544	TGGAAT	549
GQ476895	Plasmodium falciparum	N/A	Senegalese pregnant woman	6	TGCAAT	11		GQ476843	Plasmodium falciparum	N/A	Senegalese pregnant woman	136	TGGAAT	141
GQ476896	Plasmodium falciparum	N/A	Senegalese pregnant woman	6	TGCAAT	11		GQ476843	Plasmodium falciparum	N/A	Senegalese pregnant woman	522	GTGGAA	527
GQ476897	Plasmodium falciparum	N/A	Senegalese pregnant woman	6	TGCAAT	11		GQ476843	Plasmodium falciparum	N/A	Senegalese pregnant woman	547	TGGAAT	552
GQ476898	Plasmodium falciparum	N/A	Senegalese pregnant woman	6	TGCAAT	11		GQ476844	Plasmodium falciparum	N/A	Senegalese pregnant woman	136	TGGAAT	141
GQ476899	Plasmodium falciparum	N/A	Senegalese pregnant woman	6	TGCAAT	11		GQ476844	Plasmodium falciparum	N/A	Senegalese pregnant woman	547	TGGAAT	552
GQ476900	Plasmodium falciparum	N/A	Senegalese pregnant woman	6	TGCAAT	11		GQ476845	Plasmodium falciparum	N/A	Senegalese pregnant woman	136	TGGAAT	141
GQ476901	Plasmodium falciparum	N/A	Senegalese pregnant woman	6	TGCAAT	11		GQ476845	Plasmodium falciparum	N/A	Senegalese pregnant woman	522	GTGGAA	527
GQ476902	Plasmodium falciparum	N/A	Senegalese pregnant woman	6	TGCAAT	11		GQ476845	Plasmodium falciparum	N/A	Senegalese pregnant woman	547	TGGAAT	552
GQ476903	Plasmodium falciparum	N/A	Senegalese pregnant woman	6	TGCAAT	11		GQ476846	Plasmodium falciparum	N/A	Senegalese pregnant woman	136	TGGAAT	141
GQ476904	Plasmodium falciparum	N/A	Senegalese pregnant woman	6	TGCAAT	11		GQ476846	Plasmodium falciparum	N/A	Senegalese pregnant woman	525	GTGGAA	530
GQ476905	Plasmodium falciparum	N/A	Senegalese pregnant woman	6	TGCAAT	11		GQ476846	Plasmodium falciparum	N/A	Senegalese pregnant woman	550	TGGAAT	555
GQ476906	Plasmodium falciparum	N/A	Senegalese pregnant woman	6	TGCAAT	11		GQ476847	Plasmodium falciparum	N/A	Senegalese pregnant woman	136	TGGAAT	141
GQ476907	Plasmodium falciparum	N/A	Senegalese pregnant woman	6	TGCAAT	11		GQ476847	Plasmodium falciparum	N/A	Senegalese pregnant woman	523	TGGAAT	528
GQ476908	Plasmodium falciparum	N/A	Senegalese pregnant woman	6	TGCAAT	11		GQ476848	Plasmodium falciparum	N/A	Senegalese pregnant woman	136	TGGAAT	141
GQ476909	Plasmodium falciparum	N/A	Senegalese pregnant woman	6	TGCAAT	11		GQ476848	Plasmodium falciparum	N/A	Senegalese pregnant woman	519	GTGGAA	524
GQ476910	Plasmodium falciparum	N/A	Senegalese pregnant woman	6	TGCAAT	11		GQ476848	Plasmodium falciparum	N/A	Senegalese pregnant woman	544	TGGAAT	549
GQ476911	Plasmodium falciparum	N/A	Senegalese pregnant woman	6	TGCAAT	11		GQ476849	Plasmodium falciparum	N/A	Senegalese pregnant woman	136	TGGAAT	141
GQ476912	Plasmodium falciparum	N/A	Senegalese pregnant woman	6	TGCAAT	11		GQ476849	Plasmodium falciparum	N/A	Senegalese pregnant woman	550	TGGAAT	555
GQ476913	Plasmodium falciparum	N/A	Senegalese pregnant woman	6	TGCAAT	11		GQ476850	Plasmodium falciparum	N/A	Senegalese pregnant woman	136	TGGAAT	141
GQ476914	Plasmodium falciparum	N/A	Senegalese pregnant woman	6	TGCAAT	11		GQ476850	Plasmodium falciparum	N/A	Senegalese pregnant woman	547	TGGAAT	552
GQ476915	Plasmodium falciparum	N/A	Senegalese pregnant woman	6	TGCAAT	11		GQ476851	Plasmodium falciparum	N/A	Senegalese pregnant woman	136	TGGAAT	141
GQ476916	Plasmodium falciparum	N/A	Senegalese pregnant woman	6	TGCAAT	11		GQ476851	Plasmodium falciparum	N/A	Senegalese pregnant woman	525	GTGGAA	530
GQ476916	Plasmodium falciparum	N/A	Senegalese pregnant woman	967	GTGCAA	972		GQ476851	Plasmodium falciparum	N/A	Senegalese pregnant woman	550	TGGAAT	555
GQ476917	Plasmodium falciparum	N/A	Senegalese pregnant woman	6	TGCAAT	11		GQ476852	Plasmodium falciparum	N/A	Senegalese pregnant woman	136	TGGAAT	141
GQ476918	Plasmodium falciparum	N/A	Senegalese pregnant woman	6	TGCAAT	11		GQ476852	Plasmodium falciparum	N/A	Senegalese pregnant woman	544	TGGAAT	549
GQ476919	Plasmodium falciparum	N/A	Senegalese pregnant woman	6	TGCAAT	11		GQ476853	Plasmodium falciparum	N/A	Senegalese pregnant woman	136	TGGAAT	141
GQ476920	Plasmodium falciparum	N/A	Senegalese pregnant woman	6	TGCAAT	11		GQ476853	Plasmodium falciparum	N/A	Senegalese pregnant woman	546	GTGGAA	551
GQ476921	Plasmodium falciparum	N/A	Senegalese pregnant woman	6	TGCAAT	11		GQ476853	Plasmodium falciparum	N/A	Senegalese pregnant woman	571	TGGAAT	576
GQ476922	Plasmodium falciparum	N/A	Senegalese pregnant woman	6	TGCAAT	11		GQ476854	Plasmodium falciparum	N/A	Senegalese pregnant woman	136	TGGAAT	141
GQ476923	Plasmodium falciparum	N/A	Senegalese pregnant woman	6	TGCAAT	11		GQ476854	Plasmodium falciparum	N/A	Senegalese pregnant woman	498	GTGGAA	503
GQ476924	Plasmodium falciparum	N/A	Senegalese pregnant woman	6	TGCAAT	11		GQ476854	Plasmodium falciparum	N/A	Senegalese pregnant woman	523	TGGAAT	528
GQ476925	Plasmodium falciparum	N/A	Senegalese pregnant woman	6	TGCAAT	11		GQ476855	Plasmodium falciparum	N/A	Senegalese pregnant woman	136	TGGAAT	141
GQ476926	Plasmodium falciparum	N/A	Senegalese pregnant woman	6	TGCAAT	11		GQ476855	Plasmodium falciparum	N/A	Senegalese pregnant woman	547	TGGAAT	552
GQ476927	Plasmodium falciparum	N/A	Senegalese pregnant woman	6	TGCAAT	11		GQ476856	Plasmodium falciparum	N/A	Senegalese pregnant woman	136	TGGAAT	141
GQ476928	Plasmodium falciparum	N/A	Senegalese pregnant woman	6	TGCAAT	11		GQ476856	Plasmodium falciparum	N/A	Senegalese pregnant woman	522	GTGGAA	527
GQ476929	Plasmodium falciparum	N/A	Senegalese pregnant woman	6	TGCAAT	11		GQ476856	Plasmodium falciparum	N/A	Senegalese pregnant woman	547	TGGAAT	552
GQ476930	Plasmodium falciparum	N/A	Senegalese pregnant woman	6	TGCAAT	11		GQ476857	Plasmodium falciparum	N/A	Senegalese pregnant woman	136	TGGAAT	141
GQ476931	Plasmodium falciparum	N/A	Senegalese pregnant woman	6	TGCAAT	11		GQ476857	Plasmodium falciparum	N/A	Senegalese pregnant woman	547	TGGAAT	552
GQ476932	Plasmodium falciparum	N/A	Senegalese pregnant woman	6	TGCAAT	11		GQ476858	Plasmodium falciparum	N/A	Senegalese pregnant woman	136	TGGAAT	141
GQ476933	Plasmodium falciparum	N/A	Senegalese pregnant woman	6	TGCAAT	11		GQ476858	Plasmodium falciparum	N/A	Senegalese pregnant woman	547	TGGAAT	552
GQ476934	Plasmodium falciparum	N/A	Senegalese pregnant woman	6	TGCAAT	11		GQ476859	Plasmodium falciparum	N/A	Senegalese pregnant woman	136	TGGAAT	141
GQ476935	Plasmodium falciparum	N/A	Senegalese pregnant woman	6	TGCAAT	11		GQ476859	Plasmodium falciparum	N/A	Senegalese pregnant woman	550	TGGAAT	555
GQ476936	Plasmodium falciparum	N/A	Senegalese pregnant woman	6	TGCAAT	11		GQ476860	Plasmodium falciparum	N/A	Senegalese pregnant woman	136	TGGAAT	141
GQ476937	Plasmodium falciparum	N/A	Senegalese pregnant woman	6	TGCAAT	11		GQ476860	Plasmodium falciparum	N/A	Senegalese pregnant woman	547	TGGAAT	552
GQ476938	Plasmodium falciparum	N/A	Senegalese pregnant woman	6	TGCAAT	11		GQ476861	Plasmodium falciparum	N/A	Senegalese pregnant woman	136	TGGAAT	141
GQ476939	Plasmodium falciparum	N/A	Senegalese pregnant woman	6	TGCAAT	11		GQ476861	Plasmodium falciparum	N/A	Senegalese pregnant woman	525	GTGGAA	530
GQ476940	Plasmodium falciparum	N/A	Senegalese pregnant woman	6	TGCAAT	11		GQ476861	Plasmodium falciparum	N/A	Senegalese pregnant woman	550	TGGAAT	555
GQ476941	Plasmodium falciparum	N/A	Senegalese individual with cerebral malaria	6	TGCAAT	11		GQ476862	Plasmodium falciparum	N/A	Senegalese pregnant woman	136	TGGAAT	141
GQ476942	Plasmodium falciparum	N/A	Senegalese individual with cerebral malaria	6	TGCAAT	11		GQ476862	Plasmodium falciparum	N/A	Senegalese pregnant woman	550	TGGAAT	555
GQ476943	Plasmodium falciparum	N/A	Senegalese individual with cerebral malaria	6	TGCAAT	11		GQ476863	Plasmodium falciparum	N/A	Senegalese pregnant woman	136	TGGAAT	141
GQ476944	Plasmodium falciparum	N/A	Senegalese individual with cerebral malaria	6	TGCAAT	11		GQ476863	Plasmodium falciparum	N/A	Senegalese pregnant woman	547	TGGAAT	552
GQ476945	Plasmodium falciparum	N/A	Senegalese individual with cerebral malaria	6	TGCAAT	11		GQ476864	Plasmodium falciparum	N/A	Senegalese pregnant woman	136	TGGAAT	141
GQ476946	Plasmodium falciparum	N/A	Senegalese individual with cerebral malaria	6	TGCAAT	11		GQ476864	Plasmodium falciparum	N/A	Senegalese pregnant woman	550	TGGAAT	555
GQ476947	Plasmodium falciparum	N/A	Senegalese individual with cerebral malaria	6	TGCAAT	11		GQ476865	Plasmodium falciparum	N/A	Senegalese pregnant woman	136	TGGAAT	141
GQ476948	Plasmodium falciparum	N/A	Senegalese individual with cerebral malaria	6	TGCAAT	11		GQ476865	Plasmodium falciparum	N/A	Senegalese pregnant woman	550	TGGAAT	555
GQ476949	Plasmodium falciparum	N/A	Senegalese individual with cerebral malaria	6	TGCAAT	11		GQ476866	Plasmodium falciparum	N/A	Senegalese pregnant woman	136	TGGAAT	141
GQ476950	Plasmodium falciparum	N/A	Senegalese individual with cerebral malaria	6	TGCAAT	11		GQ476866	Plasmodium falciparum	N/A	Senegalese pregnant woman	525	GTGGAA	530
GQ476951	Plasmodium falciparum	N/A	Senegalese individual with cerebral malaria	6	TGCAAT	11		GQ476866	Plasmodium falciparum	N/A	Senegalese pregnant woman	550	TGGAAT	555
GQ476952	Plasmodium falciparum	N/A	Senegalese individual with cerebral malaria	6	TGCAAT	11		GQ476867	Plasmodium falciparum	N/A	Senegalese pregnant woman	136	TGGAAT	141
GQ476953	Plasmodium falciparum	N/A	Senegalese individual with cerebral malaria	6	TGCAAT	11		GQ476867	Plasmodium falciparum	N/A	Senegalese pregnant woman	522	GTGGAA	527
GQ476954	Plasmodium falciparum	N/A	Senegalese individual with cerebral malaria	6	TGCAAT	11		GQ476867	Plasmodium falciparum	N/A	Senegalese pregnant woman	547	TGGAAT	552
GQ476955	Plasmodium falciparum	N/A	Senegalese individual with cerebral malaria	6	TGCAAT	11		GQ476868	Plasmodium falciparum	N/A	Senegalese pregnant woman	136	TGGAAT	141
GQ476956	Plasmodium falciparum	N/A	Senegalese individual with cerebral malaria	6	TGCAAT	11		GQ476868	Plasmodium falciparum	N/A	Senegalese pregnant woman	547	TGGAAT	552
GQ476957	Plasmodium falciparum	N/A	Senegalese individual with cerebral malaria	6	TGCAAT	11		GQ476869	Plasmodium falciparum	N/A	Senegalese pregnant woman	136	TGGAAT	141
GQ476958	Plasmodium falciparum	N/A	Senegalese individual with cerebral malaria	6	TGCAAT	11		GQ476869	Plasmodium falciparum	N/A	Senegalese pregnant woman	547	TGGAAT	552
GQ476959	Plasmodium falciparum	N/A	Senegalese individual with cerebral malaria	6	TGCAAT	11		GQ476870	Plasmodium falciparum	N/A	Senegalese pregnant woman	136	TGGAAT	141
GQ476960	Plasmodium falciparum	N/A	Senegalese non-pregnant adults	6	TGCAAT	11		GQ476870	Plasmodium falciparum	N/A	Senegalese pregnant woman	547	TGGAAT	552
GQ476961	Plasmodium falciparum	N/A	Senegalese non-pregnant adults	6	TGCAAT	11		GQ476871	Plasmodium falciparum	N/A	Senegalese pregnant woman	136	TGGAAT	141
GQ476962	Plasmodium falciparum	N/A	Senegalese non-pregnant adults	6	TGCAAT	11		GQ476871	Plasmodium falciparum	N/A	Senegalese pregnant woman	547	TGGAAT	552
GQ476963	Plasmodium falciparum	N/A	Senegalese non-pregnant adults	6	TGCAAT	11		GQ476872	Plasmodium falciparum	N/A	Senegalese pregnant woman	136	TGGAAT	141
GQ476964	Plasmodium falciparum	N/A	Senegalese non-pregnant adults	6	TGCAAT	11		GQ476872	Plasmodium falciparum	N/A	Senegalese pregnant woman	547	TGGAAT	552
GQ476965	Plasmodium falciparum	N/A	Senegalese non-pregnant adults	6	TGCAAT	11		GQ476873	Plasmodium falciparum	N/A	Senegalese pregnant woman	136	TGGAAT	141
GQ476966	Plasmodium falciparum	N/A	Senegalese non-pregnant adults	6	TGCAAT	11		GQ476873	Plasmodium falciparum	N/A	Senegalese pregnant woman	526	TGGAAT	531
GQ476967	Plasmodium falciparum	N/A	Senegalese non-pregnant adults	6	TGCAAT	11		GQ476874	Plasmodium falciparum	N/A	Senegalese pregnant woman	136	TGGAAT	141
GQ476968	Plasmodium falciparum	N/A	Senegalese non-pregnant adults	6	TGCAAT	11		GQ476874	Plasmodium falciparum	N/A	Senegalese pregnant woman	544	TGGAAT	549
GQ476969	Plasmodium falciparum	N/A	Senegalese non-pregnant adults	6	TGCAAT	11		GQ476876	Plasmodium falciparum	N/A	Senegalese pregnant woman	136	TGGAAT	141
GQ476970	Plasmodium falciparum	N/A	Senegalese non-pregnant adults	6	TGCAAT	11		GQ476876	Plasmodium falciparum	N/A	Senegalese pregnant woman	547	TGGAAT	552
GQ476971	Plasmodium falciparum	N/A	Senegalese non-pregnant adults	6	TGCAAT	11		GQ476877	Plasmodium falciparum	N/A	Senegalese pregnant woman	136	TGGAAT	141
GQ476972	Plasmodium falciparum	N/A	Senegalese non-pregnant adults	6	TGCAAT	11		GQ476877	Plasmodium falciparum	N/A	Senegalese pregnant woman	525	GTGGAA	530
GQ476973	Plasmodium falciparum	N/A	Senegalese non-pregnant adults	6	TGCAAT	11		GQ476877	Plasmodium falciparum	N/A	Senegalese pregnant woman	550	TGGAAT	555
GQ476974	Plasmodium falciparum	N/A	Senegalese non-pregnant adults	6	TGCAAT	11		GQ476878	Plasmodium falciparum	N/A	Senegalese pregnant woman	136	TGGAAT	141
GQ476975	Plasmodium falciparum	N/A	Senegalese non-pregnant adults	6	TGCAAT	11		GQ476878	Plasmodium falciparum	N/A	Senegalese pregnant woman	544	TGGAAT	549
GQ476976	Plasmodium falciparum	N/A	Senegalese non-pregnant adults	6	TGCAAT	11		GQ476879	Plasmodium falciparum	N/A	Senegalese pregnant woman	136	TGGAAT	141
GQ476977	Plasmodium falciparum	N/A	Senegalese non-pregnant adults	6	TGCAAT	11		GQ476879	Plasmodium falciparum	N/A	Senegalese pregnant woman	522	GTGGAA	527
GQ476978	Plasmodium falciparum	N/A	Senegalese non-pregnant adults	6	TGCAAT	11		GQ476879	Plasmodium falciparum	N/A	Senegalese pregnant woman	547	TGGAAT	552
GQ476979	Plasmodium falciparum	N/A	Senegalese non-pregnant adults	6	TGCAAT	11		GQ476880	Plasmodium falciparum	N/A	Senegalese pregnant woman	136	TGGAAT	141
GQ476980	Plasmodium falciparum	N/A	Senegalese non-pregnant adults	6	TGCAAT	11		GQ476880	Plasmodium falciparum	N/A	Senegalese pregnant woman	145	GTGGAA	150
KC887547	Plasmodium falciparum	Gabon	blood day 0	32	GTGCAA	37		GQ476880	Plasmodium falciparum	N/A	Senegalese pregnant woman	544	TGGAAT	549
KC887547	Plasmodium falciparum	Gabon	blood day 0	89	GTGCAA	94		GQ476880	Plasmodium falciparum	N/A	Senegalese pregnant woman	949	GTGGAA	954
KC887548	Plasmodium falciparum	Gabon	blood day 7	32	GTGCAA	37		GQ476881	Plasmodium falciparum	N/A	Senegalese pregnant woman	136	TGGAAT	141
KC887548	Plasmodium falciparum	Gabon	blood day 7	89	GTGCAA	94		GQ476881	Plasmodium falciparum	N/A	Senegalese pregnant woman	550	TGGAAT	555
KC887549	Plasmodium falciparum	Gabon	blood day 14	32	GTGCAA	37		GQ476882	Plasmodium falciparum	N/A	Senegalese pregnant woman	136	TGGAAT	141
KC887549	Plasmodium falciparum	Gabon	blood day 14	89	GTGCAA	94		GQ476882	Plasmodium falciparum	N/A	Senegalese pregnant woman	547	TGGAAT	552
KC887550	Plasmodium falciparum	Gabon	blood day 21	32	GTGCAA	37		GQ476882	Plasmodium falciparum	N/A	Senegalese pregnant woman	758	TGGAAT	763
KC887550	Plasmodium falciparum	Gabon	blood day 21	89	GTGCAA	94		GQ476883	Plasmodium falciparum	N/A	Senegalese pregnant woman	136	TGGAAT	141
KC887551	Plasmodium falciparum	Gabon	blood day 28	32	GTGCAA	37		GQ476883	Plasmodium falciparum	N/A	Senegalese pregnant woman	525	GTGGAA	530
KC887551	Plasmodium falciparum	Gabon	blood day 28	89	GTGCAA	94		GQ476883	Plasmodium falciparum	N/A	Senegalese pregnant woman	550	TGGAAT	555
KC887552	Plasmodium falciparum	Gabon	blood day 35	32	GTGCAA	37		GQ476884	Plasmodium falciparum	N/A	Senegalese pregnant woman	136	TGGAAT	141
KC887552	Plasmodium falciparum	Gabon	blood day 35	89	GTGCAA	94		GQ476884	Plasmodium falciparum	N/A	Senegalese pregnant woman	547	TGGAAT	552
KC887553	Plasmodium falciparum	Gabon	blood day 42	32	GTGCAA	37		GQ476885	Plasmodium falciparum	N/A	Senegalese pregnant woman	136	TGGAAT	141
KC887553	Plasmodium falciparum	Gabon	blood day 42	89	GTGCAA	94		GQ476885	Plasmodium falciparum	N/A	Senegalese pregnant woman	547	TGGAAT	552
KC887561	Plasmodium falciparum	Gabon	blood day 0	223	TGCAAT	228		GQ476886	Plasmodium falciparum	N/A	Senegalese pregnant woman	136	TGGAAT	141
KC887576	Plasmodium falciparum	Gabon	blood day 0	299	GTGCAA	304		GQ476886	Plasmodium falciparum	N/A	Senegalese pregnant woman	522	GTGGAA	527
KC887596	Plasmodium falciparum	Gabon	blood day 7	297	GTGCAAT	303		GQ476886	Plasmodium falciparum	N/A	Senegalese pregnant woman	547	TGGAAT	552
KC887597	Plasmodium falciparum	Gabon	blood day 7	264	GTGCAA	269		GQ476887	Plasmodium falciparum	N/A	Senegalese pregnant woman	136	TGGAAT	141
KC887601	Plasmodium falciparum	Gabon	blood day 7	323	GTGCAA	328		GQ476887	Plasmodium falciparum	N/A	Senegalese pregnant woman	526	TGGAAT	531
KC887617	Plasmodium falciparum	Gabon	blood day 7	223	TGCAAT	228		GQ476888	Plasmodium falciparum	N/A	Senegalese pregnant woman	136	TGGAAT	141
KC887620	Plasmodium falciparum	Gabon	blood day 7	264	GTGCAA	269		GQ476888	Plasmodium falciparum	N/A	Senegalese pregnant woman	525	GTGGAA	530
KC887631	Plasmodium falciparum	Gabon	blood day 7	249	GTGCAA	254		GQ476888	Plasmodium falciparum	N/A	Senegalese pregnant woman	550	TGGAAT	555
KC887638	Plasmodium falciparum	Gabon	blood day 28	249	GTGCAA	254		GQ476889	Plasmodium falciparum	N/A	Senegalese pregnant woman	136	TGGAAT	141
KC887645	Plasmodium falciparum	Gabon	blood day 28	223	TGCAAT	228		GQ476889	Plasmodium falciparum	N/A	Senegalese pregnant woman	550	TGGAAT	555
KC887649	Plasmodium falciparum	Gabon	blood day 28	264	GTGCAA	269		GQ476890	Plasmodium falciparum	N/A	Senegalese pregnant woman	136	TGGAAT	141
KC887661	Plasmodium falciparum	Gabon	blood day 28	143	GTGCAA	148		GQ476890	Plasmodium falciparum	N/A	Senegalese pregnant woman	498	GTGGAA	503
KC887665	Plasmodium falciparum	Gabon	blood day 28	260	TGCAAT	265		GQ476890	Plasmodium falciparum	N/A	Senegalese pregnant woman	523	TGGAAT	528
KC887668	Plasmodium falciparum	Gabon	blood day 28	284	GTGCAA	289		GQ476891	Plasmodium falciparum	N/A	Senegalese pregnant woman	136	TGGAAT	141
								GQ476891	Plasmodium falciparum	N/A	Senegalese pregnant woman	550	TGGAAT	555
								GQ476892	Plasmodium falciparum	N/A	Senegalese pregnant woman	136	TGGAAT	141
								GQ476892	Plasmodium falciparum	N/A	Senegalese pregnant woman	544	TGGAAT	549
								GQ476893	Plasmodium falciparum	N/A	Senegalese pregnant woman	136	TGGAAT	141
								GQ476893	Plasmodium falciparum	N/A	Senegalese pregnant woman	547	TGGAAT	552
								GQ476894	Plasmodium falciparum	N/A	Senegalese pregnant woman	136	TGGAAT	141
								GQ476894	Plasmodium falciparum	N/A	Senegalese pregnant woman	550	TGGAAT	555
								GQ476895	Plasmodium falciparum	N/A	Senegalese pregnant woman	136	TGGAAT	141
								GQ476895	Plasmodium falciparum	N/A	Senegalese pregnant woman	522	GTGGAA	527
								GQ476895	Plasmodium falciparum	N/A	Senegalese pregnant woman	547	TGGAAT	552
								GQ476896	Plasmodium falciparum	N/A	Senegalese pregnant woman	136	TGGAAT	141
								GQ476896	Plasmodium falciparum	N/A	Senegalese pregnant woman	501	GTGGAA	506
								GQ476896	Plasmodium falciparum	N/A	Senegalese pregnant woman	526	TGGAAT	531
								GQ476897	Plasmodium falciparum	N/A	Senegalese pregnant woman	136	TGGAAT	141
								GQ476897	Plasmodium falciparum	N/A	Senegalese pregnant woman	522	GTGGAA	527
								GQ476897	Plasmodium falciparum	N/A	Senegalese pregnant woman	547	TGGAAT	552
								GQ476898	Plasmodium falciparum	N/A	Senegalese pregnant woman	136	TGGAAT	141
								GQ476898	Plasmodium falciparum	N/A	Senegalese pregnant woman	501	GTGGAA	506
								GQ476898	Plasmodium falciparum	N/A	Senegalese pregnant woman	526	TGGAAT	531
								GQ476899	Plasmodium falciparum	N/A	Senegalese pregnant woman	136	TGGAAT	141
								GQ476899	Plasmodium falciparum	N/A	Senegalese pregnant woman	547	TGGAAT	552
								GQ476900	Plasmodium falciparum	N/A	Senegalese pregnant woman	136	TGGAAT	141
								GQ476900	Plasmodium falciparum	N/A	Senegalese pregnant woman	547	TGGAAT	552
								GQ476901	Plasmodium falciparum	N/A	Senegalese pregnant woman	136	TGGAAT	141
								GQ476901	Plasmodium falciparum	N/A	Senegalese pregnant woman	550	TGGAAT	555
								GQ476902	Plasmodium falciparum	N/A	Senegalese pregnant woman	136	TGGAAT	141
								GQ476902	Plasmodium falciparum	N/A	Senegalese pregnant woman	550	TGGAAT	555
								GQ476903	Plasmodium falciparum	N/A	Senegalese pregnant woman	136	TGGAAT	141
								GQ476903	Plasmodium falciparum	N/A	Senegalese pregnant woman	547	TGGAAT	552
								GQ476904	Plasmodium falciparum	N/A	Senegalese pregnant woman	136	TGGAAT	141
								GQ476904	Plasmodium falciparum	N/A	Senegalese pregnant woman	501	GTGGAA	506
								GQ476904	Plasmodium falciparum	N/A	Senegalese pregnant woman	526	TGGAAT	531
								GQ476905	Plasmodium falciparum	N/A	Senegalese pregnant woman	136	TGGAAT	141
								GQ476905	Plasmodium falciparum	N/A	Senegalese pregnant woman	498	GTGGAA	503
								GQ476905	Plasmodium falciparum	N/A	Senegalese pregnant woman	523	TGGAAT	528
								GQ476906	Plasmodium falciparum	N/A	Senegalese pregnant woman	136	TGGAAT	141
								GQ476906	Plasmodium falciparum	N/A	Senegalese pregnant woman	550	TGGAAT	555
								GQ476907	Plasmodium falciparum	N/A	Senegalese pregnant woman	136	TGGAAT	141
								GQ476907	Plasmodium falciparum	N/A	Senegalese pregnant woman	522	GTGGAA	527
								GQ476907	Plasmodium falciparum	N/A	Senegalese pregnant woman	547	TGGAAT	552
								GQ476908	Plasmodium falciparum	N/A	Senegalese pregnant woman	136	TGGAAT	141
								GQ476908	Plasmodium falciparum	N/A	Senegalese pregnant woman	525	GTGGAA	530
								GQ476908	Plasmodium falciparum	N/A	Senegalese pregnant woman	550	TGGAAT	555
								GQ476909	Plasmodium falciparum	N/A	Senegalese pregnant woman	136	TGGAAT	141
								GQ476909	Plasmodium falciparum	N/A	Senegalese pregnant woman	544	TGGAAT	549
								GQ476910	Plasmodium falciparum	N/A	Senegalese pregnant woman	127	TGGAAT	132
								GQ476910	Plasmodium falciparum	N/A	Senegalese pregnant woman	538	TGGAAT	543
								GQ476911	Plasmodium falciparum	N/A	Senegalese pregnant woman	136	TGGAAT	141
								GQ476911	Plasmodium falciparum	N/A	Senegalese pregnant woman	550	TGGAAT	555
								GQ476912	Plasmodium falciparum	N/A	Senegalese pregnant woman	136	TGGAAT	141
								GQ476912	Plasmodium falciparum	N/A	Senegalese pregnant woman	550	TGGAAT	555
								GQ476913	Plasmodium falciparum	N/A	Senegalese pregnant woman	136	TGGAAT	141
								GQ476913	Plasmodium falciparum	N/A	Senegalese pregnant woman	550	TGGAAT	555
								GQ476914	Plasmodium falciparum	N/A	Senegalese pregnant woman	136	TGGAAT	141
								GQ476914	Plasmodium falciparum	N/A	Senegalese pregnant woman	550	TGGAAT	555
								GQ476915	Plasmodium falciparum	N/A	Senegalese pregnant woman	136	TGGAAT	141
								GQ476915	Plasmodium falciparum	N/A	Senegalese pregnant woman	550	TGGAAT	555
								GQ476916	Plasmodium falciparum	N/A	Senegalese pregnant woman	136	TGGAAT	141
								GQ476916	Plasmodium falciparum	N/A	Senegalese pregnant woman	525	GTGGAA	530
								GQ476916	Plasmodium falciparum	N/A	Senegalese pregnant woman	550	TGGAAT	555
								GQ476917	Plasmodium falciparum	N/A	Senegalese pregnant woman	136	TGGAAT	141
								GQ476917	Plasmodium falciparum	N/A	Senegalese pregnant woman	550	TGGAAT	555
								GQ476918	Plasmodium falciparum	N/A	Senegalese pregnant woman	136	TGGAAT	141
								GQ476918	Plasmodium falciparum	N/A	Senegalese pregnant woman	547	TGGAAT	552
								GQ476919	Plasmodium falciparum	N/A	Senegalese pregnant woman	136	TGGAAT	141
								GQ476919	Plasmodium falciparum	N/A	Senegalese pregnant woman	526	TGGAAT	531
								GQ476920	Plasmodium falciparum	N/A	Senegalese pregnant woman	136	TGGAAT	141
								GQ476920	Plasmodium falciparum	N/A	Senegalese pregnant woman	526	TGGAAT	531
								GQ476921	Plasmodium falciparum	N/A	Senegalese pregnant woman	136	TGGAAT	141
								GQ476921	Plasmodium falciparum	N/A	Senegalese pregnant woman	550	TGGAAT	555
								GQ476922	Plasmodium falciparum	N/A	Senegalese pregnant woman	136	TGGAAT	141
								GQ476922	Plasmodium falciparum	N/A	Senegalese pregnant woman	526	TGGAAT	531
								GQ476923	Plasmodium falciparum	N/A	Senegalese pregnant woman	136	TGGAAT	141
								GQ476923	Plasmodium falciparum	N/A	Senegalese pregnant woman	550	TGGAAT	555
								GQ476924	Plasmodium falciparum	N/A	Senegalese pregnant woman	136	TGGAAT	141
								GQ476924	Plasmodium falciparum	N/A	Senegalese pregnant woman	523	TGGAAT	528
								GQ476925	Plasmodium falciparum	N/A	Senegalese pregnant woman	136	TGGAAT	141
								GQ476925	Plasmodium falciparum	N/A	Senegalese pregnant woman	544	TGGAAT	549
								GQ476926	Plasmodium falciparum	N/A	Senegalese pregnant woman	136	TGGAAT	141
								GQ476926	Plasmodium falciparum	N/A	Senegalese pregnant woman	547	TGGAAT	552
								GQ476927	Plasmodium falciparum	N/A	Senegalese pregnant woman	136	TGGAAT	141
								GQ476927	Plasmodium falciparum	N/A	Senegalese pregnant woman	519	GTGGAA	524
								GQ476927	Plasmodium falciparum	N/A	Senegalese pregnant woman	544	TGGAAT	549
								GQ476927	Plasmodium falciparum	N/A	Senegalese pregnant woman	755	TGGAAT	760
								GQ476928	Plasmodium falciparum	N/A	Senegalese pregnant woman	136	TGGAAT	141
								GQ476928	Plasmodium falciparum	N/A	Senegalese pregnant woman	522	GTGGAA	527
								GQ476928	Plasmodium falciparum	N/A	Senegalese pregnant woman	547	TGGAAT	552
								GQ476929	Plasmodium falciparum	N/A	Senegalese pregnant woman	136	TGGAAT	141
								GQ476929	Plasmodium falciparum	N/A	Senegalese pregnant woman	525	GTGGAA	530
								GQ476929	Plasmodium falciparum	N/A	Senegalese pregnant woman	550	TGGAAT	555
								GQ476930	Plasmodium falciparum	N/A	Senegalese pregnant woman	136	TGGAAT	141
								GQ476930	Plasmodium falciparum	N/A	Senegalese pregnant woman	522	GTGGAA	527
								GQ476930	Plasmodium falciparum	N/A	Senegalese pregnant woman	547	TGGAAT	552
								GQ476931	Plasmodium falciparum	N/A	Senegalese pregnant woman	136	TGGAAT	141
								GQ476931	Plasmodium falciparum	N/A	Senegalese pregnant woman	544	TGGAAT	549
								GQ476932	Plasmodium falciparum	N/A	Senegalese pregnant woman	136	TGGAAT	141
								GQ476932	Plasmodium falciparum	N/A	Senegalese pregnant woman	547	TGGAAT	552
								GQ476933	Plasmodium falciparum	N/A	Senegalese pregnant woman	136	TGGAAT	141
								GQ476933	Plasmodium falciparum	N/A	Senegalese pregnant woman	544	TGGAAT	549
								GQ476934	Plasmodium falciparum	N/A	Senegalese pregnant woman	136	TGGAAT	141
								GQ476934	Plasmodium falciparum	N/A	Senegalese pregnant woman	550	TGGAAT	555
								GQ476935	Plasmodium falciparum	N/A	Senegalese pregnant woman	136	TGGAAT	141
								GQ476935	Plasmodium falciparum	N/A	Senegalese pregnant woman	571	TGGAAT	576
								GQ476936	Plasmodium falciparum	N/A	Senegalese pregnant woman	136	TGGAAT	141
								GQ476936	Plasmodium falciparum	N/A	Senegalese pregnant woman	550	TGGAAT	555
								GQ476937	Plasmodium falciparum	N/A	Senegalese pregnant woman	136	TGGAAT	141
								GQ476937	Plasmodium falciparum	N/A	Senegalese pregnant woman	547	TGGAAT	552
								GQ476938	Plasmodium falciparum	N/A	Senegalese pregnant woman	136	TGGAAT	141
								GQ476938	Plasmodium falciparum	N/A	Senegalese pregnant woman	522	GTGGAA	527
								GQ476938	Plasmodium falciparum	N/A	Senegalese pregnant woman	547	TGGAAT	552
								GQ476939	Plasmodium falciparum	N/A	Senegalese pregnant woman	136	TGGAAT	141
								GQ476939	Plasmodium falciparum	N/A	Senegalese pregnant woman	523	TGGAAT	528
								GQ476940	Plasmodium falciparum	N/A	Senegalese pregnant woman	136	TGGAAT	141
								GQ476940	Plasmodium falciparum	N/A	Senegalese pregnant woman	523	TGGAAT	528
								GQ476941	Plasmodium falciparum	N/A	Senegalese individual with cerebral malaria	136	TGGAAT	141
								GQ476941	Plasmodium falciparum	N/A	Senegalese individual with cerebral malaria	522	GTGGAA	527
								GQ476941	Plasmodium falciparum	N/A	Senegalese individual with cerebral malaria	547	TGGAAT	552
								GQ476942	Plasmodium falciparum	N/A	Senegalese individual with cerebral malaria	136	TGGAAT	141
								GQ476942	Plasmodium falciparum	N/A	Senegalese individual with cerebral malaria	523	TGGAAT	528
								GQ476943	Plasmodium falciparum	N/A	Senegalese individual with cerebral malaria	136	TGGAAT	141
								GQ476943	Plasmodium falciparum	N/A	Senegalese individual with cerebral malaria	523	TGGAAT	528
								GQ476944	Plasmodium falciparum	N/A	Senegalese individual with cerebral malaria	136	TGGAAT	141
								GQ476944	Plasmodium falciparum	N/A	Senegalese individual with cerebral malaria	550	TGGAAT	555
								GQ476945	Plasmodium falciparum	N/A	Senegalese individual with cerebral malaria	136	TGGAAT	141
								GQ476945	Plasmodium falciparum	N/A	Senegalese individual with cerebral malaria	547	TGGAAT	552
								GQ476946	Plasmodium falciparum	N/A	Senegalese individual with cerebral malaria	136	TGGAAT	141
								GQ476946	Plasmodium falciparum	N/A	Senegalese individual with cerebral malaria	519	GTGGAA	524
								GQ476946	Plasmodium falciparum	N/A	Senegalese individual with cerebral malaria	544	TGGAAT	549
								GQ476947	Plasmodium falciparum	N/A	Senegalese individual with cerebral malaria	136	TGGAAT	141
								GQ476947	Plasmodium falciparum	N/A	Senegalese individual with cerebral malaria	550	TGGAAT	555
								GQ476948	Plasmodium falciparum	N/A	Senegalese individual with cerebral malaria	136	TGGAAT	141
								GQ476948	Plasmodium falciparum	N/A	Senegalese individual with cerebral malaria	523	TGGAAT	528
								GQ476949	Plasmodium falciparum	N/A	Senegalese individual with cerebral malaria	127	TGGAAT	132
								GQ476949	Plasmodium falciparum	N/A	Senegalese individual with cerebral malaria	538	TGGAAT	543
								GQ476950	Plasmodium falciparum	N/A	Senegalese individual with cerebral malaria	127	TGGAAT	132
								GQ476950	Plasmodium falciparum	N/A	Senegalese individual with cerebral malaria	514	TGGAAT	519
								GQ476951	Plasmodium falciparum	N/A	Senegalese individual with cerebral malaria	127	TGGAAT	132
								GQ476951	Plasmodium falciparum	N/A	Senegalese individual with cerebral malaria	541	TGGAAT	546
								GQ476952	Plasmodium falciparum	N/A	Senegalese individual with cerebral malaria	136	TGGAAT	141
								GQ476952	Plasmodium falciparum	N/A	Senegalese individual with cerebral malaria	523	TGGAAT	528
								GQ476953	Plasmodium falciparum	N/A	Senegalese individual with cerebral malaria	136	TGGAAT	141
								GQ476953	Plasmodium falciparum	N/A	Senegalese individual with cerebral malaria	501	GTGGAA	506
								GQ476953	Plasmodium falciparum	N/A	Senegalese individual with cerebral malaria	526	TGGAAT	531
								GQ476954	Plasmodium falciparum	N/A	Senegalese individual with cerebral malaria	136	TGGAAT	141
								GQ476954	Plasmodium falciparum	N/A	Senegalese individual with cerebral malaria	547	TGGAAT	552
								GQ476955	Plasmodium falciparum	N/A	Senegalese individual with cerebral malaria	136	TGGAAT	141
								GQ476955	Plasmodium falciparum	N/A	Senegalese individual with cerebral malaria	523	TGGAAT	528
								GQ476956	Plasmodium falciparum	N/A	Senegalese individual with cerebral malaria	136	TGGAAT	141
								GQ476956	Plasmodium falciparum	N/A	Senegalese individual with cerebral malaria	501	GTGGAA	506
								GQ476956	Plasmodium falciparum	N/A	Senegalese individual with cerebral malaria	526	TGGAAT	531
								GQ476957	Plasmodium falciparum	N/A	Senegalese individual with cerebral malaria	136	TGGAAT	141
								GQ476957	Plasmodium falciparum	N/A	Senegalese individual with cerebral malaria	544	TGGAAT	549
								GQ476958	Plasmodium falciparum	N/A	Senegalese individual with cerebral malaria	136	TGGAAT	141
								GQ476958	Plasmodium falciparum	N/A	Senegalese individual with cerebral malaria	525	GTGGAA	530
								GQ476958	Plasmodium falciparum	N/A	Senegalese individual with cerebral malaria	550	TGGAAT	555
								GQ476959	Plasmodium falciparum	N/A	Senegalese individual with cerebral malaria	136	TGGAAT	141
								GQ476959	Plasmodium falciparum	N/A	Senegalese individual with cerebral malaria	492	GTGGAA	497
								GQ476959	Plasmodium falciparum	N/A	Senegalese individual with cerebral malaria	517	TGGAAT	522
								GQ476960	Plasmodium falciparum	N/A	Senegalese non-pregnant adults	136	TGGAAT	141
								GQ476960	Plasmodium falciparum	N/A	Senegalese non-pregnant adults	547	TGGAAT	552
								GQ476961	Plasmodium falciparum	N/A	Senegalese non-pregnant adults	136	TGGAAT	141
								GQ476961	Plasmodium falciparum	N/A	Senegalese non-pregnant adults	550	TGGAAT	555
								GQ476962	Plasmodium falciparum	N/A	Senegalese non-pregnant adults	136	TGGAAT	141
								GQ476962	Plasmodium falciparum	N/A	Senegalese non-pregnant adults	547	TGGAAT	552
								GQ476963	Plasmodium falciparum	N/A	Senegalese non-pregnant adults	136	TGGAAT	141
								GQ476963	Plasmodium falciparum	N/A	Senegalese non-pregnant adults	525	GTGGAA	530
								GQ476963	Plasmodium falciparum	N/A	Senegalese non-pregnant adults	550	TGGAAT	555
								GQ476964	Plasmodium falciparum	N/A	Senegalese non-pregnant adults	136	TGGAAT	141
								GQ476964	Plasmodium falciparum	N/A	Senegalese non-pregnant adults	547	TGGAAT	552
								GQ476965	Plasmodium falciparum	N/A	Senegalese non-pregnant adults	136	TGGAAT	141
								GQ476965	Plasmodium falciparum	N/A	Senegalese non-pregnant adults	547	TGGAAT	552
								GQ476966	Plasmodium falciparum	N/A	Senegalese non-pregnant adults	136	TGGAAT	141
								GQ476966	Plasmodium falciparum	N/A	Senegalese non-pregnant adults	525	GTGGAA	530
								GQ476966	Plasmodium falciparum	N/A	Senegalese non-pregnant adults	550	TGGAAT	555
								GQ476967	Plasmodium falciparum	N/A	Senegalese non-pregnant adults	136	TGGAAT	141
								GQ476967	Plasmodium falciparum	N/A	Senegalese non-pregnant adults	547	TGGAAT	552
								GQ476968	Plasmodium falciparum	N/A	Senegalese non-pregnant adults	136	TGGAAT	141
								GQ476968	Plasmodium falciparum	N/A	Senegalese non-pregnant adults	550	TGGAAT	555
								GQ476969	Plasmodium falciparum	N/A	Senegalese non-pregnant adults	136	TGGAAT	141
								GQ476969	Plasmodium falciparum	N/A	Senegalese non-pregnant adults	529	TGGAAT	534
								GQ476970	Plasmodium falciparum	N/A	Senegalese non-pregnant adults	136	TGGAAT	141
								GQ476970	Plasmodium falciparum	N/A	Senegalese non-pregnant adults	529	TGGAAT	534
								GQ476971	Plasmodium falciparum	N/A	Senegalese non-pregnant adults	136	TGGAAT	141
								GQ476971	Plasmodium falciparum	N/A	Senegalese non-pregnant adults	501	GTGGAA	506
								GQ476971	Plasmodium falciparum	N/A	Senegalese non-pregnant adults	526	TGGAAT	531
								GQ476972	Plasmodium falciparum	N/A	Senegalese non-pregnant adults	136	TGGAAT	141
								GQ476972	Plasmodium falciparum	N/A	Senegalese non-pregnant adults	550	TGGAAT	555
								GQ476973	Plasmodium falciparum	N/A	Senegalese non-pregnant adults	136	TGGAAT	141
								GQ476973	Plasmodium falciparum	N/A	Senegalese non-pregnant adults	544	TGGAAT	549
								GQ476974	Plasmodium falciparum	N/A	Senegalese non-pregnant adults	136	TGGAAT	141
								GQ476974	Plasmodium falciparum	N/A	Senegalese non-pregnant adults	526	TGGAAT	531
								GQ476975	Plasmodium falciparum	N/A	Senegalese non-pregnant adults	136	TGGAAT	141
								GQ476975	Plasmodium falciparum	N/A	Senegalese non-pregnant adults	525	GTGGAA	530
								GQ476975	Plasmodium falciparum	N/A	Senegalese non-pregnant adults	550	TGGAAT	555
								GQ476976	Plasmodium falciparum	N/A	Senegalese non-pregnant adults	136	TGGAAT	141
								GQ476976	Plasmodium falciparum	N/A	Senegalese non-pregnant adults	523	TGGAAT	528
								GQ476977	Plasmodium falciparum	N/A	Senegalese non-pregnant adults	136	TGGAAT	141
								GQ476977	Plasmodium falciparum	N/A	Senegalese non-pregnant adults	525	GTGGAA	530
								GQ476977	Plasmodium falciparum	N/A	Senegalese non-pregnant adults	550	TGGAAT	555
								GQ476978	Plasmodium falciparum	N/A	Senegalese non-pregnant adults	136	TGGAAT	141
								GQ476978	Plasmodium falciparum	N/A	Senegalese non-pregnant adults	526	TGGAAT	531
								GQ476979	Plasmodium falciparum	N/A	Senegalese non-pregnant adults	136	TGGAAT	141
								GQ476979	Plasmodium falciparum	N/A	Senegalese non-pregnant adults	526	TGGAAT	531
								GQ476980	Plasmodium falciparum	N/A	Senegalese non-pregnant adults	136	TGGAAT	141
								GQ476980	Plasmodium falciparum	N/A	Senegalese non-pregnant adults	526	TGGAAT	531
								KBLI00000000	Plasmodium falciparum	Ghana: Bongo District; Papua New Guinea: Madang, Amele	Dried blood spot	50	GTGGAA	55
								KBLI00000000	Plasmodium falciparum	Ghana: Bongo District; Papua New Guinea: Madang, Amele	Dried blood spot	195	GTGGAAT	201
								KBND00000000	Plasmodium falciparum	Ghana: Bongo District; Gabon: Bakoumba	Dried blood spot	237	GTGGAA	242
								KC887548	Plasmodium falciparum	Gabon	blood day 7	65	GTGGAA	70
								KC887548	Plasmodium falciparum	Gabon	blood day 7	365	GTGGAA	370
								KC887549	Plasmodium falciparum	Gabon	blood day 14	65	GTGGAA	70
								KC887549	Plasmodium falciparum	Gabon	blood day 14	365	GTGGAA	370
								KC887550	Plasmodium falciparum	Gabon	blood day 21	65	GTGGAA	70
								KC887551	Plasmodium falciparum	Gabon	blood day 28	65	GTGGAA	70
								KC887553	Plasmodium falciparum	Gabon	blood day 42	65	GTGGAA	70
								KC887557	Plasmodium falciparum	Gabon	blood day 0	197	GTGGAA	202
								KC887564	Plasmodium falciparum	Gabon	blood day 0	290	GTGGAA	295
								KC887565	Plasmodium falciparum	Gabon	blood day 0	182	GTGGAA	187
								KC887567	Plasmodium falciparum	Gabon	blood day 0	293	GTGGAA	298
								KC887569	Plasmodium falciparum	Gabon	blood day 0	204	GTGGAAT	210
								KC887572	Plasmodium falciparum	Gabon	blood day 0	173	GTGGAA	178
								KC887572	Plasmodium falciparum	Gabon	blood day 0	290	GTGGAA	295
								KC887575	Plasmodium falciparum	Gabon	blood day 0	199	TGGAAT	204
								KC887576	Plasmodium falciparum	Gabon	blood day 0	210	GTGGAAT	216
								KC887579	Plasmodium falciparum	Gabon	blood day 0	216	GTGGAAT	222
								KC887583	Plasmodium falciparum	Gabon	blood day 0	207	GTGGAAT	213
								KC887586	Plasmodium falciparum	Gabon	blood day 0	35	GTGGAA	40
								KC887588	Plasmodium falciparum	Gabon	blood day 0	299	GTGGAA	304
								KC887588	Plasmodium falciparum	Gabon	blood day 0	216	GTGGAAT	222
								KC887589	Plasmodium falciparum	Gabon	blood day 0	213	GTGGAA	218
								KC887591	Plasmodium falciparum	Gabon	blood day 0	302	GTGGAA	307
								KC887592	Plasmodium falciparum	Gabon	blood day 7	193	GTGGAA	198
								KC887593	Plasmodium falciparum	Gabon	blood day 7	296	GTGGAA	301
								KC887594	Plasmodium falciparum	Gabon	blood day 7	299	GTGGAA	304
								KC887594	Plasmodium falciparum	Gabon	blood day 7	216	GTGGAAT	222
								KC887596	Plasmodium falciparum	Gabon	blood day 7	35	GTGGAA	40
								KC887598	Plasmodium falciparum	Gabon	blood day 7	320	GTGGAA	325
								KC887601	Plasmodium falciparum	Gabon	blood day 7	207	GTGGAA	212
								KC887601	Plasmodium falciparum	Gabon	blood day 7	329	GTGGAA	334
								KC887604	Plasmodium falciparum	Gabon	blood day 7	231	GTGGAA	236
								KC887604	Plasmodium falciparum	Gabon	blood day 7	207	GTGGAAT	213
								KC887605	Plasmodium falciparum	Gabon	blood day 7	231	GTGGAA	236
								KC887606	Plasmodium falciparum	Gabon	blood day 7	332	GTGGAA	337
								KC887613	Plasmodium falciparum	Gabon	blood day 7	287	GTGGAA	292
								KC887614	Plasmodium falciparum	Gabon	blood day 7	204	GTGGAAT	210
								KC887615	Plasmodium falciparum	Gabon	blood day 7	314	GTGGAA	319
								KC887619	Plasmodium falciparum	Gabon	blood day 7	320	GTGGAA	325
								KC887632	Plasmodium falciparum	Gabon	blood day 7	216	GTGGAAT	222
								KC887635	Plasmodium falciparum	Gabon	blood day 7	161	GTGGAA	166
								KC887635	Plasmodium falciparum	Gabon	blood day 7	192	GTGGAAT	198
								KC887636	Plasmodium falciparum	Gabon	blood day 28	302	GTGGAA	307
								KC887637	Plasmodium falciparum	Gabon	blood day 28	204	GTGGAAT	210
								KC887643	Plasmodium falciparum	Gabon	blood day 28	299	GTGGAA	304
								KC887643	Plasmodium falciparum	Gabon	blood day 28	216	GTGGAAT	222
								KC887646	Plasmodium falciparum	Gabon	blood day 28	194	GTGGAA	199
								KC887648	Plasmodium falciparum	Gabon	blood day 28	207	GTGGAAT	213
								KC887652	Plasmodium falciparum	Gabon	blood day 28	296	GTGGAA	301
								KC887653	Plasmodium falciparum	Gabon	blood day 28	182	GTGGAA	187
								KC887656	Plasmodium falciparum	Gabon	blood day 28	314	GTGGAA	319
								KC887658	Plasmodium falciparum	Gabon	blood day 28	320	GTGGAA	325
								KC887659	Plasmodium falciparum	Gabon	blood day 28	237	GTGGAA	242
								KC887661	Plasmodium falciparum	Gabon	blood day 28	173	GTGGAA	178
								KC887663	Plasmodium falciparum	Gabon	blood day 28	173	GTGGAA	178
								KC887666	Plasmodium falciparum	Gabon	blood day 28	231	GTGGAA	236
								KC887666	Plasmodium falciparum	Gabon	blood day 28	296	GTGGAA	301
